# Supplementary material for: Using cancer risk algorithms to improve risk estimates and referral decisions
Source: Commun Med (Lond). 2022 Jan 10;2:2. doi: 10.1038/s43856-021-00069-1 (PMC9053195; doi:10.1038/s43856-021-00069-1)
Supplement: Supplementary file 1 — Supplementary Data 1 [file 43856_2021_69_MOESM1_ESM.xlsx]

## Sheet: data_all
GP_code	Experimental_Condition	Study_session	Vignette_order	Vignette_set	Vignette_ID	QCancer_risk_score	GP_Estimate_Initial	Difference_GP_estimate_Initial_minus_Qcancer	Absolute_Difference_GP_estimate_Initial_minus_Qcancer	Referral_initial	GP_Estimate_Final	Referral_Final	GP_Estimate_change	Adj_Est_change	Change_referral	Adj_Change_referral	GP_gender	GP_age	qualified_or_trainee	qual_year	qual_n_years	Confidence	alg_aware	alg_available	which_algorithm	alg_usage	alg_feelings	alg_disp_q_1	alg_disp_q_2	alg_disp_q_3	alg_disp_q_4	alg_disp_q_5	alg_disp_q_6	alg_disp_q_7	ADQ_mean
10081	1	0	13	1	6	5	20	1	1	5	5	4	15	15	1	1	1	36	1	2016	4	3	0	n/a	n/a	n/a	5	6	6	7	6	7	6	7	6.42857
10081	1	0	12	1	9	39	50	4	4	5	40	5	10	10	0	0	1	36	1	2016	4	3	0	n/a	n/a	n/a	5	6	6	7	6	7	6	7	6.42857
10081	1	1	1	2	3	2	40	14	14	5	5	4	35	35	1	1	1	36	1	2016	4	3	0	n/a	n/a	n/a	5	6	6	7	6	7	6	7	6.42857
10081	1	1	2	2	10	57	15	2	2	4	57	5	-42	42	-1	1	1	36	1	2016	4	3	0	n/a	n/a	n/a	5	6	6	7	6	7	6	7	6.42857
10081	1	0	15	1	8	21	35	36	36	5	21	5	14	14	0	0	1	36	1	2016	4	3	0	n/a	n/a	n/a	5	6	6	7	6	7	6	7	6.42857
10081	1	0	16	1	3	1	15	15	15	5	2	4	13	13	1	1	1	36	1	2016	4	3	0	n/a	n/a	n/a	5	6	6	7	6	7	6	7	6.42857
10081	1	0	17	1	1	1	2	-6	6	2	1	2	1	1	0	0	1	36	1	2016	4	3	0	n/a	n/a	n/a	5	6	6	7	6	7	6	7	6.42857
10081	1	0	14	1	5	4	40	14	14	5	5	4	35	35	1	1	1	36	1	2016	4	3	0	n/a	n/a	n/a	5	6	6	7	6	7	6	7	6.42857
10081	1	0	11	1	10	57	13	11	11	5	55	5	-42	42	0	0	1	36	1	2016	4	3	0	n/a	n/a	n/a	5	6	6	7	6	7	6	7	6.42857
10081	1	1	4	2	4	2	15	-44	44	5	2	4	13	13	1	1	1	36	1	2016	4	3	0	n/a	n/a	n/a	5	6	6	7	6	7	6	7	6.42857
10081	1	1	5	2	6	5	50	0	0	5	5	5	45	45	0	0	1	36	1	2016	4	3	0	n/a	n/a	n/a	5	6	6	7	6	7	6	7	6.42857
10081	1	1	6	2	8	23	35	7	7	5	24	5	11	11	0	0	1	36	1	2016	4	3	0	n/a	n/a	n/a	5	6	6	7	6	7	6	7	6.42857
10081	1	1	3	2	9	40	68	38	38	5	40	5	28	28	0	0	1	36	1	2016	4	3	0	n/a	n/a	n/a	5	6	6	7	6	7	6	7	6.42857
10081	1	0	19	1	4	2	4	13	13	4	2	4	2	2	0	0	1	36	1	2016	4	3	0	n/a	n/a	n/a	5	6	6	7	6	7	6	7	6.42857
10081	1	0	20	1	2	1	5	2	2	2	1	2	4	4	0	0	1	36	1	2016	4	3	0	n/a	n/a	n/a	5	6	6	7	6	7	6	7	6.42857
10081	1	1	9	2	7	9	7	45	45	2	9	4	-2	2	-2	2	1	36	1	2016	4	3	0	n/a	n/a	n/a	5	6	6	7	6	7	6	7	6.42857
10081	1	0	18	1	7	9	3	-2	2	4	9	4	-6	6	0	0	1	36	1	2016	4	3	0	n/a	n/a	n/a	5	6	6	7	6	7	6	7	6.42857
10081	1	1	7	2	2	1	8	12	12	4	2	3	6	6	1	1	1	36	1	2016	4	3	0	n/a	n/a	n/a	5	6	6	7	6	7	6	7	6.42857
10081	1	1	8	2	1	1	1	28	28	3	1	2	0	0	1	1	1	36	1	2016	4	3	0	n/a	n/a	n/a	5	6	6	7	6	7	6	7	6.42857
10081	1	1	10	2	5	3	5	-42	42	4	4	4	1	1	0	0	1	36	1	2016	4	3	0	n/a	n/a	n/a	5	6	6	7	6	7	6	7	6.42857
11174	0	0	12	1	3	1	30	9	9	3	1	2	29	29	1	1	0	60	1	1989	31	3	1	1	2	0	6	6	4	4	5	3	6	6	4.85714
11174	0	0	11	1	1	1	10	29	29	2	1	2	9	9	0	0	0	60	1	1989	31	3	1	1	2	0	6	6	4	4	5	3	6	6	4.85714
11174	0	1	3	2	8	23	78	29	29	5	23	5	55	55	0	0	0	60	1	1989	31	3	1	1	2	0	6	6	4	4	5	3	6	6	4.85714
11174	0	1	4	2	9	40	40	68	68	5	40	5	0	0	0	0	0	60	1	1989	31	3	1	1	2	0	6	6	4	4	5	3	6	6	4.85714
11174	0	1	1	2	7	9	50	46	46	5	90	5	-40	-40	0	0	0	60	1	1989	31	3	1	1	2	0	6	6	4	4	5	3	6	6	4.85714
11174	0	1	2	2	6	5	20	25	25	5	5	5	15	15	0	0	0	60	1	1989	31	3	1	1	2	0	6	6	4	4	5	3	6	6	4.85714
11174	0	0	19	1	9	39	5	36	36	2	39	4	-34	34	-2	2	0	60	1	1989	31	3	1	1	2	0	6	6	4	4	5	3	6	6	4.85714
11174	0	0	20	1	4	2	70	69	69	3	2	2	68	68	1	1	0	60	1	1989	31	3	1	1	2	0	6	6	4	4	5	3	6	6	4.85714
11174	0	1	8	2	1	1	5	-34	34	4	1	4	4	4	0	0	0	60	1	1989	31	3	1	1	2	0	6	6	4	4	5	3	6	6	4.85714
11174	0	1	5	2	4	2	15	33	33	4	2	4	13	13	0	0	0	60	1	1989	31	3	1	1	2	0	6	6	4	4	5	3	6	6	4.85714
11174	0	1	6	2	10	57	20	4	4	5	57	5	-37	37	0	0	0	60	1	1989	31	3	1	1	2	0	6	6	4	4	5	3	6	6	4.85714
11174	0	1	7	2	3	2	30	1	1	4	2	4	28	28	0	0	0	60	1	1989	31	3	1	1	2	0	6	6	4	4	5	3	6	6	4.85714
11174	0	0	15	1	10	57	90	28	28	4	57	4	33	33	0	0	0	60	1	1989	31	3	1	1	2	0	6	6	4	4	5	3	6	6	4.85714
11174	0	1	9	2	5	3	67	13	13	4	3	4	64	64	0	0	0	60	1	1989	31	3	1	1	2	0	6	6	4	4	5	3	6	6	4.85714
11174	0	1	10	2	2	1	2	64	64	4	1	3	1	1	1	1	0	60	1	1989	31	3	1	1	2	0	6	6	4	4	5	3	6	6	4.85714
11174	0	0	14	1	7	9	45	15	15	4	90	5	-45	-45	-1	-1	0	60	1	1989	31	3	1	1	2	0	6	6	4	4	5	3	6	6	4.85714
11174	0	0	16	1	5	4	50	41	41	3	40	4	10	10	-1	-1	0	60	1	1989	31	3	1	1	2	0	6	6	4	4	5	3	6	6	4.85714
11174	0	0	13	1	6	5	30	55	55	3	5	3	25	25	0	0	0	60	1	1989	31	3	1	1	2	0	6	6	4	4	5	3	6	6	4.85714
11174	0	0	18	1	8	21	90	0	0	5	21	3	69	69	2	2	0	60	1	1989	31	3	1	1	2	0	6	6	4	4	5	3	6	6	4.85714
11174	0	0	17	1	2	1	30	-37	37	3	1	2	29	29	1	1	0	60	1	1989	31	3	1	1	2	0	6	6	4	4	5	3	6	6	4.85714
11225	0	0	19	2	5	3	8	0	0	4	5	4	3	3	0	0	1	35	1	2018	2	3	1	0	n/a	n/a	5	5	5	4	5	4	5	5	4.71429
11225	0	0	11	2	10	57	15	7	7	4	40	5	-25	25	-1	1	1	35	1	2018	2	3	1	0	n/a	n/a	5	5	5	4	5	4	5	5	4.71429
11225	0	0	20	2	9	40	20	7	7	5	30	5	-10	10	0	0	1	35	1	2018	2	3	1	0	n/a	n/a	5	5	5	4	5	4	5	5	4.71429
11225	0	0	18	2	1	1	2	6	6	3	2	3	0	0	0	0	1	35	1	2018	2	3	1	0	n/a	n/a	5	5	5	4	5	4	5	5	4.71429
11225	0	0	15	2	7	9	10	8	8	4	10	4	0	0	0	0	1	35	1	2018	2	3	1	0	n/a	n/a	5	5	5	4	5	4	5	5	4.71429
11225	0	0	16	2	3	2	8	-1	1	3	2	3	6	6	0	0	1	35	1	2018	2	3	1	0	n/a	n/a	5	5	5	4	5	4	5	5	4.71429
11225	0	0	17	2	8	23	12	-3	3	4	15	4	-3	3	0	0	1	35	1	2018	2	3	1	0	n/a	n/a	5	5	5	4	5	4	5	5	4.71429
11225	0	0	14	2	4	2	8	19	19	3	4	3	4	4	0	0	1	35	1	2018	2	3	1	0	n/a	n/a	5	5	5	4	5	4	5	5	4.71429
11225	0	1	7	1	1	1	1	-24	24	3	1	3	0	0	0	0	1	35	1	2018	2	3	1	0	n/a	n/a	5	5	5	4	5	4	5	5	4.71429
11225	0	1	8	1	5	4	12	-45	45	4	6	4	6	6	0	0	1	35	1	2018	2	3	1	0	n/a	n/a	5	5	5	4	5	4	5	5	4.71429
11225	0	1	9	1	9	39	15	1	1	5	20	5	-5	5	0	0	1	35	1	2018	2	3	1	0	n/a	n/a	5	5	5	4	5	4	5	5	4.71429
11225	0	1	5	1	7	9	6	1	1	4	8	4	-2	2	0	0	1	35	1	2018	2	3	1	0	n/a	n/a	5	5	5	4	5	4	5	5	4.71429
11225	0	1	10	1	8	21	40	6	6	5	20	5	20	20	0	0	1	35	1	2018	2	3	1	0	n/a	n/a	5	5	5	4	5	4	5	5	4.71429
11225	0	1	2	1	2	1	8	6	6	3	2	3	6	6	0	0	1	35	1	2018	2	3	1	0	n/a	n/a	5	5	5	4	5	4	5	5	4.71429
11225	0	0	12	2	6	5	25	5	5	4	10	4	15	15	0	0	1	35	1	2018	2	3	1	0	n/a	n/a	5	5	5	4	5	4	5	5	4.71429
11225	0	0	13	2	2	1	2	20	20	3	2	3	0	0	0	0	1	35	1	2018	2	3	1	0	n/a	n/a	5	5	5	4	5	4	5	5	4.71429
11225	0	1	1	1	4	2	8	1	1	5	2	5	6	6	0	0	1	35	1	2018	2	3	1	0	n/a	n/a	5	5	5	4	5	4	5	5	4.71429
11225	0	1	6	1	10	57	12	-11	11	5	30	5	-18	18	0	0	1	35	1	2018	2	3	1	0	n/a	n/a	5	5	5	4	5	4	5	5	4.71429
11225	0	1	3	1	3	1	8	-20	20	4	3	4	5	5	0	0	1	35	1	2018	2	3	1	0	n/a	n/a	5	5	5	4	5	4	5	5	4.71429
11225	0	1	4	1	6	5	4	-42	42	3	4	4	0	0	-1	1	1	35	1	2018	2	3	1	0	n/a	n/a	5	5	5	4	5	4	5	5	4.71429
11288	1	0	20	2	6	5	10	0	0	2	8	2	2	2	0	0	1	30	0	NA	NA	2	0	n/a	n/a	n/a	7	6	5	3	6	3	2	6	4.42857
11288	1	1	4	1	2	1	1	0	0	1	1	1	0	0	0	0	1	30	0	NA	NA	2	0	n/a	n/a	n/a	7	6	5	3	6	3	2	6	4.42857
11288	1	1	6	1	5	4	15	7	7	4	10	4	5	5	0	0	1	30	0	NA	NA	2	0	n/a	n/a	n/a	7	6	5	3	6	3	2	6	4.42857
11288	1	1	7	1	1	1	1	18	18	1	1	1	0	0	0	0	1	30	0	NA	NA	2	0	n/a	n/a	n/a	7	6	5	3	6	3	2	6	4.42857
11288	1	0	12	2	4	2	8	11	11	4	5	3	3	3	1	1	1	30	0	NA	NA	2	0	n/a	n/a	n/a	7	6	5	3	6	3	2	6	4.42857
11288	1	1	5	1	7	9	15	5	5	4	15	4	0	0	0	0	1	30	0	NA	NA	2	0	n/a	n/a	n/a	7	6	5	3	6	3	2	6	4.42857
11288	1	1	10	1	3	1	8	6	6	4	5	4	3	3	0	0	1	30	0	NA	NA	2	0	n/a	n/a	n/a	7	6	5	3	6	3	2	6	4.42857
11288	1	0	19	2	1	1	6	39	39	2	4	2	2	2	0	0	1	30	0	NA	NA	2	0	n/a	n/a	n/a	7	6	5	3	6	3	2	6	4.42857
11288	1	1	8	1	6	5	10	-29	29	5	10	5	0	0	0	0	1	30	0	NA	NA	2	0	n/a	n/a	n/a	7	6	5	3	6	3	2	6	4.42857
11288	1	1	9	1	10	57	60	3	3	5	60	5	0	0	0	0	1	30	0	NA	NA	2	0	n/a	n/a	n/a	7	6	5	3	6	3	2	6	4.42857
11288	1	1	1	1	9	39	10	5	5	5	40	5	-30	30	0	0	1	30	0	NA	NA	2	0	n/a	n/a	n/a	7	6	5	3	6	3	2	6	4.42857
11288	1	1	2	1	4	2	20	1	1	2	10	2	10	10	0	0	1	30	0	NA	NA	2	0	n/a	n/a	n/a	7	6	5	3	6	3	2	6	4.42857
11288	1	1	3	1	8	21	60	-1	1	5	30	5	30	30	0	0	1	30	0	NA	NA	2	0	n/a	n/a	n/a	7	6	5	3	6	3	2	6	4.42857
11288	1	0	11	2	3	2	1	6	6	2	2	2	-1	1	0	0	1	30	0	NA	NA	2	0	n/a	n/a	n/a	7	6	5	3	6	3	2	6	4.42857
11288	1	0	13	2	5	3	4	1	1	2	4	2	0	0	0	0	1	30	0	NA	NA	2	0	n/a	n/a	n/a	7	6	5	3	6	3	2	6	4.42857
11288	1	0	14	2	8	23	75	5	5	5	45	5	30	30	0	0	1	30	0	NA	NA	2	0	n/a	n/a	n/a	7	6	5	3	6	3	2	6	4.42857
11288	1	0	15	2	10	57	60	16	16	5	60	5	0	0	0	0	1	30	0	NA	NA	2	0	n/a	n/a	n/a	7	6	5	3	6	3	2	6	4.42857
11288	1	0	16	2	7	9	25	52	52	4	15	4	10	10	0	0	1	30	0	NA	NA	2	0	n/a	n/a	n/a	7	6	5	3	6	3	2	6	4.42857
11288	1	0	17	2	9	40	30	-10	10	5	40	5	-10	10	0	0	1	30	0	NA	NA	2	0	n/a	n/a	n/a	7	6	5	3	6	3	2	6	4.42857
11288	1	0	18	2	2	1	2	3	3	1	2	1	0	0	0	0	1	30	0	NA	NA	2	0	n/a	n/a	n/a	7	6	5	3	6	3	2	6	4.42857
11861	1	1	10	1	7	9	35	4	4	5	25	5	10	10	0	0	1	53	1	2002	18	2	1	0	n/a	n/a	5	5	4	6	5	4	2	2	4
11861	1	1	9	1	5	4	30	4	4	5	35	5	-5	-5	0	0	1	53	1	2002	18	2	1	0	n/a	n/a	5	5	4	6	5	4	2	2	4
11861	1	0	15	2	9	40	30	24	24	5	30	5	0	0	0	0	1	53	1	2002	18	2	1	0	n/a	n/a	5	5	4	6	5	4	2	2	4
11861	1	0	16	2	8	23	15	23	23	5	20	5	-5	5	0	0	1	53	1	2002	18	2	1	0	n/a	n/a	5	5	4	6	5	4	2	2	4
11861	1	0	18	2	4	2	5	26	26	4	4	4	1	1	0	0	1	53	1	2002	18	2	1	0	n/a	n/a	5	5	4	6	5	4	2	2	4
11861	1	0	19	2	1	1	2	20	20	3	2	3	0	0	0	0	1	53	1	2002	18	2	1	0	n/a	n/a	5	5	4	6	5	4	2	2	4
11861	1	0	20	2	7	9	8	26	26	4	8	4	0	0	0	0	1	53	1	2002	18	2	1	0	n/a	n/a	5	5	4	6	5	4	2	2	4
11861	1	0	17	2	6	5	10	29	29	5	8	5	2	2	0	0	1	53	1	2002	18	2	1	0	n/a	n/a	5	5	4	6	5	4	2	2	4
11861	1	1	1	1	6	5	25	-34	34	5	15	4	10	10	1	1	1	53	1	2002	18	2	1	0	n/a	n/a	5	5	4	6	5	4	2	2	4
11861	1	1	2	1	4	2	25	-47	47	4	5	4	20	20	0	0	1	53	1	2002	18	2	1	0	n/a	n/a	5	5	4	6	5	4	2	2	4
11861	1	0	11	2	5	3	25	1	1	5	20	5	5	5	0	0	1	53	1	2002	18	2	1	0	n/a	n/a	5	5	4	6	5	4	2	2	4
11861	1	0	12	2	10	57	8	9	9	4	25	5	-17	17	-1	1	1	53	1	2002	18	2	1	0	n/a	n/a	5	5	4	6	5	4	2	2	4
11861	1	0	13	2	3	2	20	18	18	5	20	4	0	0	1	1	1	53	1	2002	18	2	1	0	n/a	n/a	5	5	4	6	5	4	2	2	4
11861	1	0	14	2	2	1	10	3	3	4	5	4	5	5	0	0	1	53	1	2002	18	2	1	0	n/a	n/a	5	5	4	6	5	4	2	2	4
11861	1	1	8	1	8	21	50	22	22	5	45	5	5	5	0	0	1	53	1	2002	18	2	1	0	n/a	n/a	5	5	4	6	5	4	2	2	4
11861	1	1	3	1	9	39	5	5	5	4	25	4	-20	20	0	0	1	53	1	2002	18	2	1	0	n/a	n/a	5	5	4	6	5	4	2	2	4
11861	1	1	4	1	3	1	25	-1	1	4	25	4	0	0	0	0	1	53	1	2002	18	2	1	0	n/a	n/a	5	5	4	6	5	4	2	2	4
11861	1	1	5	1	2	1	5	-8	8	4	5	4	0	0	0	0	1	53	1	2002	18	2	1	0	n/a	n/a	5	5	4	6	5	4	2	2	4
11861	1	1	6	1	10	57	10	-10	10	4	20	4	-10	10	0	0	1	53	1	2002	18	2	1	0	n/a	n/a	5	5	4	6	5	4	2	2	4
11861	1	1	7	1	1	1	5	-49	49	4	5	4	0	0	0	0	1	53	1	2002	18	2	1	0	n/a	n/a	5	5	4	6	5	4	2	2	4
11961	0	0	13	2	7	9	30	1	1	5	20	5	10	10	0	0	1	33	1	2015	5	2	0	n/a	n/a	n/a	5	6	5	5	6	5	6	5	5.42857
11961	0	0	14	2	2	1	5	1	1	4	3	4	2	2	0	0	1	33	1	2015	5	2	0	n/a	n/a	n/a	5	6	5	5	6	5	6	5	5.42857
11961	0	0	11	2	10	57	30	9	9	5	50	1	-20	20	4	-4	1	33	1	2015	5	2	0	n/a	n/a	n/a	5	6	5	5	6	5	6	5	5.42857
11961	0	0	12	2	4	2	5	3	3	4	5	4	0	0	0	0	1	33	1	2015	5	2	0	n/a	n/a	n/a	5	6	5	5	6	5	6	5	5.42857
11961	0	1	9	1	6	5	5	6	6	5	5	5	0	0	0	0	1	33	1	2015	5	2	0	n/a	n/a	n/a	5	6	5	5	6	5	6	5	5.42857
11961	0	1	10	1	2	1	2	0	0	3	2	3	0	0	0	0	1	33	1	2015	5	2	0	n/a	n/a	n/a	5	6	5	5	6	5	6	5	5.42857
11961	0	0	15	2	3	2	5	21	21	5	3	5	2	2	0	0	1	33	1	2015	5	2	0	n/a	n/a	n/a	5	6	5	5	6	5	6	5	5.42857
11961	0	0	16	2	5	3	10	39	39	5	5	5	5	5	0	0	1	33	1	2015	5	2	0	n/a	n/a	n/a	5	6	5	5	6	5	6	5	5.42857
11961	0	0	20	2	9	40	50	-29	29	5	50	5	0	0	0	0	1	33	1	2015	5	2	0	n/a	n/a	n/a	5	6	5	5	6	5	6	5	5.42857
11961	0	1	3	1	5	4	10	-27	27	5	5	5	5	5	0	0	1	33	1	2015	5	2	0	n/a	n/a	n/a	5	6	5	5	6	5	6	5	5.42857
11961	0	0	18	2	6	5	5	0	0	5	5	5	0	0	0	0	1	33	1	2015	5	2	0	n/a	n/a	n/a	5	6	5	5	6	5	6	5	5.42857
11961	0	0	19	2	8	23	20	4	4	5	23	5	-3	3	0	0	1	33	1	2015	5	2	0	n/a	n/a	n/a	5	6	5	5	6	5	6	5	5.42857
11961	0	1	2	1	10	57	30	3	3	5	40	5	-10	10	0	0	1	33	1	2015	5	2	0	n/a	n/a	n/a	5	6	5	5	6	5	6	5	5.42857
11961	0	1	7	1	8	21	60	3	3	5	30	5	30	30	0	0	1	33	1	2015	5	2	0	n/a	n/a	n/a	5	6	5	5	6	5	6	5	5.42857
11961	0	1	4	1	1	1	2	7	7	4	2	4	0	0	0	0	1	33	1	2015	5	2	0	n/a	n/a	n/a	5	6	5	5	6	5	6	5	5.42857
11961	0	1	1	1	9	39	10	0	0	5	30	5	-20	20	0	0	1	33	1	2015	5	2	0	n/a	n/a	n/a	5	6	5	5	6	5	6	5	5.42857
11961	0	1	6	1	7	9	30	21	21	5	15	5	15	15	0	0	1	33	1	2015	5	2	0	n/a	n/a	n/a	5	6	5	5	6	5	6	5	5.42857
11961	0	0	17	2	1	1	1	-3	3	3	1	3	0	0	0	0	1	33	1	2015	5	2	0	n/a	n/a	n/a	5	6	5	5	6	5	6	5	5.42857
11961	0	1	5	1	4	2	5	10	10	5	5	5	0	0	0	0	1	33	1	2015	5	2	0	n/a	n/a	n/a	5	6	5	5	6	5	6	5	5.42857
11961	0	1	8	1	3	1	10	-27	27	5	5	5	5	5	0	0	1	33	1	2015	5	2	0	n/a	n/a	n/a	5	6	5	5	6	5	6	5	5.42857
12373	1	0	13	2	7	9	30	4	4	4	25	4	5	5	0	0	0	47	1	2002	18	3	1	1	3	0	3	6	5	5	6	5	6	6	5.57143
12373	1	0	14	2	4	2	15	9	9	4	15	3	0	0	1	1	0	47	1	2002	18	3	1	1	3	0	3	6	5	5	6	5	6	6	5.57143
12373	1	0	15	2	2	1	2	39	39	1	2	1	0	0	0	0	0	47	1	2002	18	3	1	1	3	0	3	6	5	5	6	5	6	6	5.57143
12373	1	0	11	2	8	23	20	8	8	3	20	3	0	0	0	0	0	47	1	2002	18	3	1	1	3	0	3	6	5	5	6	5	6	6	5.57143
12373	1	0	12	2	1	1	5	16	16	1	5	1	0	0	0	0	0	47	1	2002	18	3	1	1	3	0	3	6	5	5	6	5	6	6	5.57143
12373	1	1	1	1	10	57	20	20	20	4	40	4	-20	20	0	0	0	47	1	2002	18	3	1	1	3	0	3	6	5	5	6	5	6	6	5.57143
12373	1	1	2	1	2	1	10	11	11	2	10	2	0	0	0	0	0	47	1	2002	18	3	1	1	3	0	3	6	5	5	6	5	6	6	5.57143
12373	1	0	16	2	9	40	40	49	49	4	40	4	0	0	0	0	0	47	1	2002	18	3	1	1	3	0	3	6	5	5	6	5	6	6	5.57143
12373	1	0	17	2	5	3	35	-9	9	4	30	4	5	5	0	0	0	47	1	2002	18	3	1	1	3	0	3	6	5	5	6	5	6	6	5.57143
12373	1	0	18	2	10	57	30	-37	37	4	40	4	-10	10	0	0	0	47	1	2002	18	3	1	1	3	0	3	6	5	5	6	5	6	6	5.57143
12373	1	0	19	2	3	2	50	4	4	5	40	4	10	10	1	1	0	47	1	2002	18	3	1	1	3	0	3	6	5	5	6	5	6	6	5.57143
12373	1	0	20	2	6	5	20	1	1	4	10	4	10	10	0	0	0	47	1	2002	18	3	1	1	3	0	3	6	5	5	6	5	6	6	5.57143
12373	1	1	9	1	5	4	20	48	48	3	15	3	5	5	0	0	0	47	1	2002	18	3	1	1	3	0	3	6	5	5	6	5	6	6	5.57143
12373	1	1	10	1	7	9	20	13	13	4	20	4	0	0	0	0	0	47	1	2002	18	3	1	1	3	0	3	6	5	5	6	5	6	6	5.57143
12373	1	1	5	1	3	1	40	32	32	4	30	3	10	10	1	1	0	47	1	2002	18	3	1	1	3	0	3	6	5	5	6	5	6	6	5.57143
12373	1	1	6	1	8	21	70	15	15	5	50	4	20	20	1	1	0	47	1	2002	18	3	1	1	3	0	3	6	5	5	6	5	6	6	5.57143
12373	1	1	3	1	6	5	25	21	21	4	25	4	0	0	0	0	0	47	1	2002	18	3	1	1	3	0	3	6	5	5	6	5	6	6	5.57143
12373	1	1	4	1	4	2	10	-3	3	2	10	2	0	0	0	0	0	47	1	2002	18	3	1	1	3	0	3	6	5	5	6	5	6	6	5.57143
12373	1	1	7	1	9	39	30	0	0	4	40	4	-10	10	0	0	0	47	1	2002	18	3	1	1	3	0	3	6	5	5	6	5	6	6	5.57143
12373	1	1	8	1	1	1	5	-27	27	1	5	1	0	0	0	0	0	47	1	2002	18	3	1	1	3	0	3	6	5	5	6	5	6	6	5.57143
12481	1	0	18	1	8	21	60	1	1	5	21	5	39	39	0	0	1	39	1	4	4	3	1	0	n/a	n/a	9	7	6	5	7	5	7	7	6.28571
12481	1	0	19	1	10	57	3	0	0	5	57	5	-54	54	0	0	1	39	1	4	4	3	1	0	n/a	n/a	9	7	6	5	7	5	7	7	6.28571
12481	1	0	20	1	6	5	20	9	9	5	5	5	15	15	0	0	1	39	1	4	4	3	1	0	n/a	n/a	9	7	6	5	7	5	7	7	6.28571
12481	1	1	2	2	2	1	1	0	0	2	1	2	0	0	0	0	1	39	1	4	4	3	1	0	n/a	n/a	9	7	6	5	7	5	7	7	6.28571
12481	1	1	3	2	8	23	40	36	36	5	25	5	15	15	0	0	1	39	1	4	4	3	1	0	n/a	n/a	9	7	6	5	7	5	7	7	6.28571
12481	1	1	4	2	6	5	40	15	15	5	5	5	35	35	0	0	1	39	1	4	4	3	1	0	n/a	n/a	9	7	6	5	7	5	7	7	6.28571
12481	1	1	5	2	3	2	3	41	41	5	3	5	0	0	0	0	1	39	1	4	4	3	1	0	n/a	n/a	9	7	6	5	7	5	7	7	6.28571
12481	1	0	11	1	5	4	40	39	39	5	4	5	36	36	0	0	1	39	1	4	4	3	1	0	n/a	n/a	9	7	6	5	7	5	7	7	6.28571
12481	1	0	12	1	1	1	2	-19	19	2	1	2	1	1	0	0	1	39	1	4	4	3	1	0	n/a	n/a	9	7	6	5	7	5	7	7	6.28571
12481	1	0	13	1	7	9	50	-54	54	5	9	5	41	41	0	0	1	39	1	4	4	3	1	0	n/a	n/a	9	7	6	5	7	5	7	7	6.28571
12481	1	0	14	1	9	39	20	0	0	5	39	5	-19	19	0	0	1	39	1	4	4	3	1	0	n/a	n/a	9	7	6	5	7	5	7	7	6.28571
12481	1	0	15	1	2	1	1	0	0	2	1	2	0	0	0	0	1	39	1	4	4	3	1	0	n/a	n/a	9	7	6	5	7	5	7	7	6.28571
12481	1	0	16	1	3	1	10	1	1	5	1	5	9	9	0	0	1	39	1	4	4	3	1	0	n/a	n/a	9	7	6	5	7	5	7	7	6.28571
12481	1	0	17	1	4	2	2	-1	1	2	2	4	0	0	-2	-2	1	39	1	4	4	3	1	0	n/a	n/a	9	7	6	5	7	5	7	7	6.28571
12481	1	1	8	2	1	1	1	2	2	2	1	2	0	0	0	0	1	39	1	4	4	3	1	0	n/a	n/a	9	7	6	5	7	5	7	7	6.28571
12481	1	1	1	2	7	9	40	35	35	5	10	5	30	30	0	0	1	39	1	4	4	3	1	0	n/a	n/a	9	7	6	5	7	5	7	7	6.28571
12481	1	1	6	2	4	2	1	31	31	2	1	2	0	0	0	0	1	39	1	4	4	3	1	0	n/a	n/a	9	7	6	5	7	5	7	7	6.28571
12481	1	1	7	2	9	40	5	17	17	2	40	5	-35	35	-3	3	1	39	1	4	4	3	1	0	n/a	n/a	9	7	6	5	7	5	7	7	6.28571
12481	1	1	9	2	5	3	5	-35	35	5	5	5	0	0	0	0	1	39	1	4	4	3	1	0	n/a	n/a	9	7	6	5	7	5	7	7	6.28571
12481	1	1	10	2	10	57	20	-37	37	5	57	5	-37	37	0	0	1	39	1	4	4	3	1	0	n/a	n/a	9	7	6	5	7	5	7	7	6.28571
12635	0	1	2	1	9	39	30	2	2	5	40	5	-10	10	0	0	0	40	1	2009	11	2	1	1	2	1	6	7	6	5	7	5	6	7	6.14286
12635	0	1	3	1	3	1	30	24	24	5	15	5	15	15	0	0	0	40	1	2009	11	2	1	1	2	1	6	7	6	5	7	5	6	7	6.14286
12635	0	1	1	1	8	21	50	29	29	5	40	5	10	10	0	0	0	40	1	2009	11	2	1	1	2	1	6	7	6	5	7	5	6	7	6.14286
12635	0	0	11	2	9	40	15	6	6	5	30	5	-15	15	0	0	0	40	1	2009	11	2	1	1	2	1	6	7	6	5	7	5	6	7	6.14286
12635	0	1	4	1	10	57	20	16	16	5	60	5	-40	40	0	0	0	40	1	2009	11	2	1	1	2	1	6	7	6	5	7	5	6	7	6.14286
12635	0	1	5	1	7	9	60	0	0	5	30	5	30	30	0	0	0	40	1	2009	11	2	1	1	2	1	6	7	6	5	7	5	6	7	6.14286
12635	0	0	14	2	10	57	15	51	51	4	40	5	-25	25	-1	1	0	40	1	2009	11	2	1	1	2	1	6	7	6	5	7	5	6	7	6.14286
12635	0	1	6	1	4	2	8	29	29	3	5	3	3	3	0	0	0	40	1	2009	11	2	1	1	2	1	6	7	6	5	7	5	6	7	6.14286
12635	0	0	12	2	3	2	15	-9	9	4	15	4	0	0	0	0	0	40	1	2009	11	2	1	1	2	1	6	7	6	5	7	5	6	7	6.14286
12635	0	0	13	2	5	3	5	-37	37	4	5	4	0	0	0	0	0	40	1	2009	11	2	1	1	2	1	6	7	6	5	7	5	6	7	6.14286
12635	0	0	20	2	1	1	2	1	1	2	2	2	0	0	0	0	0	40	1	2009	11	2	1	1	2	1	6	7	6	5	7	5	6	7	6.14286
12635	0	1	8	1	1	1	3	2	2	1	3	1	0	0	0	0	0	40	1	2009	11	2	1	1	2	1	6	7	6	5	7	5	6	7	6.14286
12635	0	1	9	1	5	4	20	13	13	4	10	3	10	10	1	1	0	40	1	2009	11	2	1	1	2	1	6	7	6	5	7	5	6	7	6.14286
12635	0	1	10	1	2	1	25	3	3	4	15	4	10	10	0	0	0	40	1	2009	11	2	1	1	2	1	6	7	6	5	7	5	6	7	6.14286
12635	0	1	7	1	6	5	5	2	2	2	5	2	0	0	0	0	0	40	1	2009	11	2	1	1	2	1	6	7	6	5	7	5	6	7	6.14286
12635	0	0	19	2	8	23	20	10	10	4	25	5	-5	5	-1	1	0	40	1	2009	11	2	1	1	2	1	6	7	6	5	7	5	6	7	6.14286
12635	0	0	15	2	4	2	5	21	21	3	5	3	0	0	0	0	0	40	1	2009	11	2	1	1	2	1	6	7	6	5	7	5	6	7	6.14286
12635	0	0	16	2	6	5	15	-3	3	4	10	4	5	5	0	0	0	40	1	2009	11	2	1	1	2	1	6	7	6	5	7	5	6	7	6.14286
12635	0	0	18	2	7	9	30	-25	25	4	20	4	10	10	0	0	0	40	1	2009	11	2	1	1	2	1	6	7	6	5	7	5	6	7	6.14286
12635	0	0	17	2	2	1	3	-42	42	3	3	3	0	0	0	0	0	40	1	2009	11	2	1	1	2	1	6	7	6	5	7	5	6	7	6.14286
13782	0	1	3	2	9	40	15	0	0	5	40	5	-25	25	0	0	1	50	1	2006	14	3	1	0	n/a	n/a	7	6	5	5	6	5	6	6	5.57143
13782	0	1	7	2	8	23	40	2	2	5	30	5	10	10	0	0	1	50	1	2006	14	3	1	0	n/a	n/a	7	6	5	5	6	5	6	6	5.57143
13782	0	1	4	2	4	2	5	3	3	4	5	4	0	0	0	0	1	50	1	2006	14	3	1	0	n/a	n/a	7	6	5	5	6	5	6	6	5.57143
13782	0	1	2	2	6	5	10	23	23	5	5	5	5	5	0	0	1	50	1	2006	14	3	1	0	n/a	n/a	7	6	5	5	6	5	6	6	5.57143
13782	0	0	13	1	6	5	50	-1	1	5	10	4	40	40	1	1	1	50	1	2006	14	3	1	0	n/a	n/a	7	6	5	5	6	5	6	6	5.57143
13782	0	0	15	1	1	1	1	45	45	2	1	2	0	0	0	0	1	50	1	2006	14	3	1	0	n/a	n/a	7	6	5	5	6	5	6	6	5.57143
13782	0	1	5	2	2	1	5	16	16	5	2	5	3	3	0	0	1	50	1	2006	14	3	1	0	n/a	n/a	7	6	5	5	6	5	6	6	5.57143
13782	0	0	14	1	4	2	25	39	39	5	5	5	20	20	0	0	1	50	1	2006	14	3	1	0	n/a	n/a	7	6	5	5	6	5	6	6	5.57143
13782	0	1	6	2	10	57	40	-29	29	5	50	5	-10	10	0	0	1	50	1	2006	14	3	1	0	n/a	n/a	7	6	5	5	6	5	6	6	5.57143
13782	0	0	19	1	7	9	25	-54	54	4	9	4	16	16	0	0	1	50	1	2006	14	3	1	0	n/a	n/a	7	6	5	5	6	5	6	6	5.57143
13782	0	0	16	1	5	4	3	0	0	2	3	2	0	0	0	0	1	50	1	2006	14	3	1	0	n/a	n/a	7	6	5	5	6	5	6	6	5.57143
13782	0	1	1	2	5	3	30	4	4	5	5	5	25	25	0	0	1	50	1	2006	14	3	1	0	n/a	n/a	7	6	5	5	6	5	6	6	5.57143
13782	0	0	12	1	8	21	60	1	1	5	20	4	40	40	1	1	1	50	1	2006	14	3	1	0	n/a	n/a	7	6	5	5	6	5	6	6	5.57143
13782	0	0	18	1	9	39	10	3	3	4	39	4	-29	29	0	0	1	50	1	2006	14	3	1	0	n/a	n/a	7	6	5	5	6	5	6	6	5.57143
13782	0	0	20	1	3	1	4	27	27	2	1	2	3	3	0	0	1	50	1	2006	14	3	1	0	n/a	n/a	7	6	5	5	6	5	6	6	5.57143
13782	0	0	17	1	2	1	3	5	5	2	1	2	2	2	0	0	1	50	1	2006	14	3	1	0	n/a	n/a	7	6	5	5	6	5	6	6	5.57143
13782	0	0	11	1	10	57	3	-4	4	4	60	5	-57	57	-1	1	1	50	1	2006	14	3	1	0	n/a	n/a	7	6	5	5	6	5	6	6	5.57143
13782	0	1	8	2	7	9	5	17	17	2	5	3	0	0	-1	1	1	50	1	2006	14	3	1	0	n/a	n/a	7	6	5	5	6	5	6	6	5.57143
13782	0	1	9	2	3	2	3	-25	25	4	3	4	0	0	0	0	1	50	1	2006	14	3	1	0	n/a	n/a	7	6	5	5	6	5	6	6	5.57143
13782	0	1	10	2	1	1	1	-17	17	2	1	2	0	0	0	0	1	50	1	2006	14	3	1	0	n/a	n/a	7	6	5	5	6	5	6	6	5.57143
15368	0	1	3	2	7	9	5	0	0	2	5	2	0	0	0	0	0	40	1	2016	4	3	0	n/a	n/a	n/a	6	2	2	6	2	6	3	2	3.28571
15368	0	1	4	2	5	3	5	9	9	5	5	5	0	0	0	0	0	40	1	2016	4	3	0	n/a	n/a	n/a	6	2	2	6	2	6	3	2	3.28571
15368	0	1	5	2	4	2	5	34	34	3	5	3	0	0	0	0	0	40	1	2016	4	3	0	n/a	n/a	n/a	6	2	2	6	2	6	3	2	3.28571
15368	0	1	2	2	1	1	1	3	3	2	1	2	0	0	0	0	0	40	1	2016	4	3	0	n/a	n/a	n/a	6	2	2	6	2	6	3	2	3.28571
15368	0	0	14	1	1	1	1	26	26	1	1	1	0	0	0	0	0	40	1	2016	4	3	0	n/a	n/a	n/a	6	2	2	6	2	6	3	2	3.28571
15368	0	0	15	1	9	39	3	25	25	2	10	3	-7	7	-1	1	0	40	1	2016	4	3	0	n/a	n/a	n/a	6	2	2	6	2	6	3	2	3.28571
15368	0	1	6	2	9	40	3	31	31	2	20	5	-17	17	-3	3	0	40	1	2016	4	3	0	n/a	n/a	n/a	6	2	2	6	2	6	3	2	3.28571
15368	0	0	17	1	2	1	10	29	29	2	5	2	5	5	0	0	0	40	1	2016	4	3	0	n/a	n/a	n/a	6	2	2	6	2	6	3	2	3.28571
15368	0	0	18	1	10	57	40	-36	36	4	40	4	0	0	0	0	0	40	1	2016	4	3	0	n/a	n/a	n/a	6	2	2	6	2	6	3	2	3.28571
15368	0	0	19	1	7	9	40	-17	17	4	20	4	20	20	0	0	0	40	1	2016	4	3	0	n/a	n/a	n/a	6	2	2	6	2	6	3	2	3.28571
15368	0	0	16	1	8	21	50	0	0	5	40	5	10	10	0	0	0	40	1	2016	4	3	0	n/a	n/a	n/a	6	2	2	6	2	6	3	2	3.28571
15368	0	1	1	2	8	23	20	0	0	4	20	4	0	0	0	0	0	40	1	2016	4	3	0	n/a	n/a	n/a	6	2	2	6	2	6	3	2	3.28571
15368	0	0	13	1	6	5	30	38	38	3	20	3	10	10	0	0	0	40	1	2016	4	3	0	n/a	n/a	n/a	6	2	2	6	2	6	3	2	3.28571
15368	0	0	11	1	5	4	30	3	3	4	20	4	10	10	0	0	0	40	1	2016	4	3	0	n/a	n/a	n/a	6	2	2	6	2	6	3	2	3.28571
15368	0	0	12	1	4	2	5	2	2	2	5	2	0	0	0	0	0	40	1	2016	4	3	0	n/a	n/a	n/a	6	2	2	6	2	6	3	2	3.28571
15368	0	0	20	1	3	1	35	20	20	4	25	4	10	10	0	0	0	40	1	2016	4	3	0	n/a	n/a	n/a	6	2	2	6	2	6	3	2	3.28571
15368	0	1	10	2	2	1	1	-4	4	2	1	2	0	0	0	0	0	40	1	2016	4	3	0	n/a	n/a	n/a	6	2	2	6	2	6	3	2	3.28571
15368	0	1	7	2	10	57	20	-3	3	4	50	5	-30	30	-1	1	0	40	1	2016	4	3	0	n/a	n/a	n/a	6	2	2	6	2	6	3	2	3.28571
15368	0	1	8	2	6	5	25	-37	37	4	15	4	10	10	0	0	0	40	1	2016	4	3	0	n/a	n/a	n/a	6	2	2	6	2	6	3	2	3.28571
15368	0	1	9	2	3	2	40	-37	37	4	20	4	20	20	0	0	0	40	1	2016	4	3	0	n/a	n/a	n/a	6	2	2	6	2	6	3	2	3.28571
15806	0	1	2	1	10	57	20	6	6	5	40	5	-20	20	0	0	0	30	0	NA	NA	3	1	0	n/a	n/a	9	6	5	5	6	5	4	5	5.14286
15806	0	1	1	1	1	1	7	7	7	4	5	3	2	2	1	1	0	30	0	NA	NA	3	1	0	n/a	n/a	9	6	5	5	6	5	4	5	5.14286
15806	0	1	5	1	5	4	5	11	11	4	5	4	0	0	0	0	0	30	0	NA	NA	3	1	0	n/a	n/a	9	6	5	5	6	5	4	5	5.14286
15806	0	1	6	1	2	1	8	3	3	4	4	3	4	4	1	1	0	30	0	NA	NA	3	1	0	n/a	n/a	9	6	5	5	6	5	4	5	5.14286
15806	0	1	7	1	7	9	10	1	1	5	10	5	0	0	0	0	0	30	0	NA	NA	3	1	0	n/a	n/a	9	6	5	5	6	5	4	5	5.14286
15806	0	0	11	2	1	1	5	2	2	3	3	2	2	2	1	1	0	30	0	NA	NA	3	1	0	n/a	n/a	9	6	5	5	6	5	4	5	5.14286
15806	0	0	12	2	9	40	10	1	1	4	30	5	-20	20	-1	1	0	30	0	NA	NA	3	1	0	n/a	n/a	9	6	5	5	6	5	4	5	5.14286
15806	0	0	13	2	10	57	30	-13	13	5	40	5	-10	10	0	0	0	30	0	NA	NA	3	1	0	n/a	n/a	9	6	5	5	6	5	4	5	5.14286
15806	0	0	14	2	7	9	8	-31	31	5	8	5	0	0	0	0	0	30	0	NA	NA	3	1	0	n/a	n/a	9	6	5	5	6	5	4	5	5.14286
15806	0	0	15	2	3	2	6	-37	37	4	5	4	1	1	0	0	0	30	0	NA	NA	3	1	0	n/a	n/a	9	6	5	5	6	5	4	5	5.14286
15806	0	0	16	2	6	5	7	4	4	4	7	4	0	0	0	0	0	30	0	NA	NA	3	1	0	n/a	n/a	9	6	5	5	6	5	4	5	5.14286
15806	0	0	17	2	2	1	6	5	5	4	4	3	2	2	1	1	0	30	0	NA	NA	3	1	0	n/a	n/a	9	6	5	5	6	5	4	5	5.14286
15806	0	0	18	2	8	23	7	4	4	4	15	5	-8	8	-1	1	0	30	0	NA	NA	3	1	0	n/a	n/a	9	6	5	5	6	5	4	5	5.14286
15806	0	1	3	1	9	39	8	2	2	5	20	5	-12	12	0	0	0	30	0	NA	NA	3	1	0	n/a	n/a	9	6	5	5	6	5	4	5	5.14286
15806	0	1	4	1	3	1	12	12	12	5	12	5	0	0	0	0	0	30	0	NA	NA	3	1	0	n/a	n/a	9	6	5	5	6	5	4	5	5.14286
15806	0	0	20	2	4	2	4	2	2	4	4	4	0	0	0	0	0	30	0	NA	NA	3	1	0	n/a	n/a	9	6	5	5	6	5	4	5	5.14286
15806	0	1	8	1	6	5	7	-1	1	5	7	5	0	0	0	0	0	30	0	NA	NA	3	1	0	n/a	n/a	9	6	5	5	6	5	4	5	5.14286
15806	0	1	9	1	4	2	5	-16	16	4	4	4	1	1	0	0	0	30	0	NA	NA	3	1	0	n/a	n/a	9	6	5	5	6	5	4	5	5.14286
15806	0	1	10	1	8	21	8	-30	30	5	15	5	-7	7	0	0	0	30	0	NA	NA	3	1	0	n/a	n/a	9	6	5	5	6	5	4	5	5.14286
15806	0	0	19	2	5	3	15	-27	27	5	10	4	5	5	1	1	0	30	0	NA	NA	3	1	0	n/a	n/a	9	6	5	5	6	5	4	5	5.14286
17080	1	1	3	2	9	40	70	1	1	5	50	5	20	20	0	0	0	42	1	2009	11	3	1	1	1	0	5	6	5	4	4	4	5	5	4.71429
17080	1	1	4	2	6	5	80	9	9	5	50	5	30	30	0	0	0	42	1	2009	11	3	1	1	1	0	5	6	5	4	4	4	5	5	4.71429
17080	1	1	5	2	4	2	70	39	39	5	60	5	10	10	0	0	0	42	1	2009	11	3	1	1	1	0	5	6	5	4	4	4	5	5	4.71429
17080	1	1	2	2	8	23	70	8	8	5	30	5	40	40	0	0	0	42	1	2009	11	3	1	1	1	0	5	6	5	4	4	4	5	5	4.71429
17080	1	0	13	1	6	5	60	6	6	5	20	5	40	40	0	0	0	42	1	2009	11	3	1	1	1	0	5	6	5	4	4	4	5	5	4.71429
17080	1	0	14	1	2	1	10	55	55	2	5	2	5	5	0	0	0	42	1	2009	11	3	1	1	1	0	5	6	5	4	4	4	5	5	4.71429
17080	1	0	15	1	10	57	50	41	41	5	60	5	-10	10	0	0	0	42	1	2009	11	3	1	1	1	0	5	6	5	4	4	4	5	5	4.71429
17080	1	1	1	2	2	1	10	49	49	5	5	5	5	5	0	0	0	42	1	2009	11	3	1	1	1	0	5	6	5	4	4	4	5	5	4.71429
17080	1	1	6	2	5	3	70	21	21	5	60	5	10	10	0	0	0	42	1	2009	11	3	1	1	1	0	5	6	5	4	4	4	5	5	4.71429
17080	1	1	7	2	1	1	5	-7	7	2	2	2	3	3	0	0	0	42	1	2009	11	3	1	1	1	0	5	6	5	4	4	4	5	5	4.71429
17080	1	1	8	2	3	2	60	4	4	5	10	5	50	50	0	0	0	42	1	2009	11	3	1	1	1	0	5	6	5	4	4	4	5	5	4.71429
17080	1	0	16	1	4	2	10	9	9	5	5	5	5	5	0	0	0	42	1	2009	11	3	1	1	1	0	5	6	5	4	4	4	5	5	4.71429
17080	1	0	11	1	1	1	2	58	58	1	2	1	0	0	0	0	0	42	1	2009	11	3	1	1	1	0	5	6	5	4	4	4	5	5	4.71429
17080	1	0	12	1	8	21	70	68	68	5	50	5	20	20	0	0	0	42	1	2009	11	3	1	1	1	0	5	6	5	4	4	4	5	5	4.71429
17080	1	0	18	1	9	39	60	67	67	5	50	5	10	10	0	0	0	42	1	2009	11	3	1	1	1	0	5	6	5	4	4	4	5	5	4.71429
17080	1	0	19	1	7	9	50	75	75	5	20	5	30	30	0	0	0	42	1	2009	11	3	1	1	1	0	5	6	5	4	4	4	5	5	4.71429
17080	1	0	20	1	5	4	10	21	21	2	5	2	5	5	0	0	0	42	1	2009	11	3	1	1	1	0	5	6	5	4	4	4	5	5	4.71429
17080	1	0	17	1	3	1	40	47	47	4	10	2	30	30	2	2	0	42	1	2009	11	3	1	1	1	0	5	6	5	4	4	4	5	5	4.71429
17080	1	1	9	2	7	9	30	30	30	2	20	2	10	10	0	0	0	42	1	2009	11	3	1	1	1	0	5	6	5	4	4	4	5	5	4.71429
17080	1	1	10	2	10	57	60	3	3	5	60	5	0	0	0	0	0	42	1	2009	11	3	1	1	1	0	5	6	5	4	4	4	5	5	4.71429
17518	0	1	3	2	10	57	3	9	9	2	75	5	-72	72	-3	3	0	43	1	2012	8	3	1	0	n/a	n/a	3	5	4	5	4	6	2	2	4
17518	0	1	7	2	7	9	20	19	19	4	15	4	5	5	0	0	0	43	1	2012	8	3	1	0	n/a	n/a	3	5	4	5	4	6	2	2	4
17518	0	1	4	2	8	23	75	39	39	5	75	5	0	0	0	0	0	43	1	2012	8	3	1	0	n/a	n/a	3	5	4	5	4	6	2	2	4
17518	0	1	6	2	6	5	60	18	18	5	30	5	30	30	0	0	0	43	1	2012	8	3	1	0	n/a	n/a	3	5	4	5	4	6	2	2	4
17518	0	1	2	2	3	2	40	11	11	3	10	3	30	30	0	0	0	43	1	2012	8	3	1	0	n/a	n/a	3	5	4	5	4	6	2	2	4
17518	0	0	14	1	3	1	40	15	15	4	20	4	20	20	0	0	0	43	1	2012	8	3	1	0	n/a	n/a	3	5	4	5	4	6	2	2	4
17518	0	1	5	2	9	40	45	1	1	5	45	5	0	0	0	0	0	43	1	2012	8	3	1	0	n/a	n/a	3	5	4	5	4	6	2	2	4
17518	0	1	1	2	4	2	15	39	39	3	5	3	10	10	0	0	0	43	1	2012	8	3	1	0	n/a	n/a	3	5	4	5	4	6	2	2	4
17518	0	0	17	1	5	4	15	11	11	3	10	3	5	5	0	0	0	43	1	2012	8	3	1	0	n/a	n/a	3	5	4	5	4	6	2	2	4
17518	0	0	18	1	10	57	10	-47	47	3	50	4	-40	40	-1	1	0	43	1	2012	8	3	1	0	n/a	n/a	3	5	4	5	4	6	2	2	4
17518	0	0	15	1	1	1	10	4	4	3	5	2	5	5	1	1	0	43	1	2012	8	3	1	0	n/a	n/a	3	5	4	5	4	6	2	2	4
17518	0	0	16	1	7	9	10	24	24	3	10	3	0	0	0	0	0	43	1	2012	8	3	1	0	n/a	n/a	3	5	4	5	4	6	2	2	4
17518	0	0	12	1	9	39	50	38	38	5	40	5	10	10	0	0	0	43	1	2012	8	3	1	0	n/a	n/a	3	5	4	5	4	6	2	2	4
17518	0	0	13	1	4	2	20	13	13	3	5	3	15	15	0	0	0	43	1	2012	8	3	1	0	n/a	n/a	3	5	4	5	4	6	2	2	4
17518	0	1	10	2	1	1	5	12	12	2	3	2	2	2	0	0	0	43	1	2012	8	3	1	0	n/a	n/a	3	5	4	5	4	6	2	2	4
17518	0	0	19	1	8	21	60	55	55	4	30	4	30	30	0	0	0	43	1	2012	8	3	1	0	n/a	n/a	3	5	4	5	4	6	2	2	4
17518	0	1	8	2	5	3	15	11	11	3	5	3	10	10	0	0	0	43	1	2012	8	3	1	0	n/a	n/a	3	5	4	5	4	6	2	2	4
17518	0	1	9	2	2	1	25	52	52	5	10	5	15	15	0	0	0	43	1	2012	8	3	1	0	n/a	n/a	3	5	4	5	4	6	2	2	4
17518	0	0	20	1	2	1	20	5	5	2	5	2	15	15	0	0	0	43	1	2012	8	3	1	0	n/a	n/a	3	5	4	5	4	6	2	2	4
17518	0	0	11	1	6	5	20	-54	54	2	5	2	15	15	0	0	0	43	1	2012	8	3	1	0	n/a	n/a	3	5	4	5	4	6	2	2	4
18471	1	1	6	2	2	1	5	19	19	4	5	5	0	0	-1	-1	1	38	1	2014	6	3	1	0	n/a	n/a	7	6	5	5	6	5	5	5	5.28571
18471	1	0	14	1	5	4	30	19	19	5	20	5	10	10	0	0	1	38	1	2014	6	3	1	0	n/a	n/a	7	6	5	5	6	5	5	5	5.28571
18471	1	1	4	2	3	2	20	49	49	5	20	5	0	0	0	0	1	38	1	2014	6	3	1	0	n/a	n/a	7	6	5	5	6	5	5	5	5.28571
18471	1	1	5	2	4	2	15	43	43	5	15	5	0	0	0	0	1	38	1	2014	6	3	1	0	n/a	n/a	7	6	5	5	6	5	5	5	5.28571
18471	1	1	1	2	8	23	50	26	26	5	40	5	10	10	0	0	1	38	1	2014	6	3	1	0	n/a	n/a	7	6	5	5	6	5	5	5	5.28571
18471	1	1	2	2	9	40	40	35	35	5	40	5	0	0	0	0	1	38	1	2014	6	3	1	0	n/a	n/a	7	6	5	5	6	5	5	5	5.28571
18471	1	1	3	2	7	9	10	36	36	4	10	4	0	0	0	0	1	38	1	2014	6	3	1	0	n/a	n/a	7	6	5	5	6	5	5	5	5.28571
18471	1	0	20	1	4	2	45	19	19	5	30	5	15	15	0	0	1	38	1	2014	6	3	1	0	n/a	n/a	7	6	5	5	6	5	5	5	5.28571
18471	1	0	12	1	8	21	40	11	11	5	40	5	0	0	0	0	1	38	1	2014	6	3	1	0	n/a	n/a	7	6	5	5	6	5	5	5	5.28571
18471	1	0	13	1	10	57	40	-17	17	5	50	5	-10	10	0	0	1	38	1	2014	6	3	1	0	n/a	n/a	7	6	5	5	6	5	5	5	5.28571
18471	1	1	10	2	5	3	20	4	4	4	10	4	10	10	0	0	1	38	1	2014	6	3	1	0	n/a	n/a	7	6	5	5	6	5	5	5	5.28571
18471	1	0	11	1	1	1	20	4	4	4	10	4	10	10	0	0	1	38	1	2014	6	3	1	0	n/a	n/a	7	6	5	5	6	5	5	5	5.28571
18471	1	0	16	1	9	39	50	18	18	5	50	5	0	0	0	0	1	38	1	2014	6	3	1	0	n/a	n/a	7	6	5	5	6	5	5	5	5.28571
18471	1	0	17	1	3	1	50	13	13	5	30	5	20	20	0	0	1	38	1	2014	6	3	1	0	n/a	n/a	7	6	5	5	6	5	5	5	5.28571
18471	1	0	18	1	6	5	40	17	17	5	30	5	10	10	0	0	1	38	1	2014	6	3	1	0	n/a	n/a	7	6	5	5	6	5	5	5	5.28571
18471	1	0	15	1	7	9	45	35	35	5	40	5	5	5	0	0	1	38	1	2014	6	3	1	0	n/a	n/a	7	6	5	5	6	5	5	5	5.28571
18471	1	1	7	2	6	5	40	1	1	5	20	5	20	20	0	0	1	38	1	2014	6	3	1	0	n/a	n/a	7	6	5	5	6	5	5	5	5.28571
18471	1	1	8	2	1	1	5	27	27	4	5	4	0	0	0	0	1	38	1	2014	6	3	1	0	n/a	n/a	7	6	5	5	6	5	5	5	5.28571
18471	1	1	9	2	10	57	10	0	0	4	40	5	-30	30	-1	1	1	38	1	2014	6	3	1	0	n/a	n/a	7	6	5	5	6	5	5	5	5.28571
18471	1	0	19	1	2	1	20	-47	47	5	10	5	10	10	0	0	1	38	1	2014	6	3	1	0	n/a	n/a	7	6	5	5	6	5	5	5	5.28571
19800	1	0	20	2	4	2	1	4	4	1	1	1	0	0	0	0	0	38	1	2012	8	3	1	0	n/a	n/a	5	4	2	5	5	4	6	6	4.57143
19800	1	1	5	1	10	57	50	4	4	4	50	4	0	0	0	0	0	38	1	2012	8	3	1	0	n/a	n/a	5	4	2	5	5	4	6	6	4.57143
19800	1	1	3	1	8	21	60	34	34	5	40	5	20	20	0	0	0	38	1	2012	8	3	1	0	n/a	n/a	5	4	2	5	5	4	6	6	4.57143
19800	1	0	17	2	3	2	40	3	3	3	10	2	30	30	1	1	0	38	1	2012	8	3	1	0	n/a	n/a	5	4	2	5	5	4	6	6	4.57143
19800	1	1	4	1	5	4	20	16	16	3	10	2	10	10	1	1	0	38	1	2012	8	3	1	0	n/a	n/a	5	4	2	5	5	4	6	6	4.57143
19800	1	0	19	2	1	1	5	20	20	2	5	2	0	0	0	0	0	38	1	2012	8	3	1	0	n/a	n/a	5	4	2	5	5	4	6	6	4.57143
19800	1	1	2	1	9	39	10	11	11	2	20	4	-10	10	-2	2	0	38	1	2012	8	3	1	0	n/a	n/a	5	4	2	5	5	4	6	6	4.57143
19800	1	1	6	1	1	1	5	39	39	1	5	1	0	0	0	0	0	38	1	2012	8	3	1	0	n/a	n/a	5	4	2	5	5	4	6	6	4.57143
19800	1	0	18	2	8	23	60	-29	29	4	40	4	20	20	0	0	0	38	1	2012	8	3	1	0	n/a	n/a	5	4	2	5	5	4	6	6	4.57143
19800	1	1	8	1	4	2	5	-7	7	2	5	1	0	0	1	1	0	38	1	2012	8	3	1	0	n/a	n/a	5	4	2	5	5	4	6	6	4.57143
19800	1	0	11	2	7	9	5	4	4	2	5	2	0	0	0	0	0	38	1	2012	8	3	1	0	n/a	n/a	5	4	2	5	5	4	6	6	4.57143
19800	1	1	1	1	2	1	5	4	4	2	5	2	0	0	0	0	0	38	1	2012	8	3	1	0	n/a	n/a	5	4	2	5	5	4	6	6	4.57143
19800	1	0	16	2	10	57	20	38	38	3	40	5	-20	20	-2	2	0	38	1	2012	8	3	1	0	n/a	n/a	5	4	2	5	5	4	6	6	4.57143
19800	1	1	7	1	3	1	35	-1	1	4	10	1	25	25	3	3	0	38	1	2012	8	3	1	0	n/a	n/a	5	4	2	5	5	4	6	6	4.57143
19800	1	1	9	1	7	9	20	17	17	3	20	3	0	0	0	0	0	38	1	2012	8	3	1	0	n/a	n/a	5	4	2	5	5	4	6	6	4.57143
19800	1	0	12	2	2	1	5	20	20	3	5	1	0	0	2	2	0	38	1	2012	8	3	1	0	n/a	n/a	5	4	2	5	5	4	6	6	4.57143
19800	1	0	15	2	9	40	50	-4	4	4	50	5	0	0	-1	-1	0	38	1	2012	8	3	1	0	n/a	n/a	5	4	2	5	5	4	6	6	4.57143
19800	1	1	10	1	6	5	25	37	37	4	20	3	5	5	1	1	0	38	1	2012	8	3	1	0	n/a	n/a	5	4	2	5	5	4	6	6	4.57143
19800	1	0	14	2	6	5	25	10	10	3	25	2	0	0	1	1	0	38	1	2012	8	3	1	0	n/a	n/a	5	4	2	5	5	4	6	6	4.57143
19800	1	0	13	2	5	3	20	-37	37	3	10	2	10	10	1	1	0	38	1	2012	8	3	1	0	n/a	n/a	5	4	2	5	5	4	6	6	4.57143
20008	1	1	1	2	10	57	50	7	7	5	50	5	0	0	0	0	1	41	1	2013	7	3	1	0	n/a	n/a	9	5	2	5	6	6	5	6	5
20008	1	0	20	1	4	2	7	4	4	2	7	2	0	0	0	0	1	41	1	2013	7	3	1	0	n/a	n/a	9	5	2	5	6	6	5	6	5
20008	1	0	13	1	7	9	10	39	39	4	10	4	0	0	0	0	1	41	1	2013	7	3	1	0	n/a	n/a	9	5	2	5	6	6	5	6	5
20008	1	0	19	1	2	1	5	5	5	2	5	2	0	0	0	0	1	41	1	2013	7	3	1	0	n/a	n/a	9	5	2	5	6	6	5	6	5
20008	1	0	12	1	8	21	80	1	1	5	80	5	0	0	0	0	1	41	1	2013	7	3	1	0	n/a	n/a	9	5	2	5	6	6	5	6	5
20008	1	1	10	2	5	3	20	5	5	5	20	4	0	0	1	1	1	41	1	2013	7	3	1	0	n/a	n/a	9	5	2	5	6	6	5	6	5
20008	1	1	2	2	1	1	5	1	1	1	5	1	0	0	0	0	1	41	1	2013	7	3	1	0	n/a	n/a	9	5	2	5	6	6	5	6	5
20008	1	0	11	1	1	1	8	59	59	2	8	2	0	0	0	0	1	41	1	2013	7	3	1	0	n/a	n/a	9	5	2	5	6	6	5	6	5
20008	1	1	9	2	8	23	70	-24	24	5	35	5	35	35	0	0	1	41	1	2013	7	3	1	0	n/a	n/a	9	5	2	5	6	6	5	6	5
20008	1	1	4	2	3	2	50	-52	52	5	10	5	40	40	0	0	1	41	1	2013	7	3	1	0	n/a	n/a	9	5	2	5	6	6	5	6	5
20008	1	0	17	1	3	1	40	4	4	5	20	4	20	20	1	1	1	41	1	2013	7	3	1	0	n/a	n/a	9	5	2	5	6	6	5	6	5
20008	1	0	18	1	10	57	5	39	39	2	50	4	-45	45	-2	2	1	41	1	2013	7	3	1	0	n/a	n/a	9	5	2	5	6	6	5	6	5
20008	1	1	3	2	2	1	40	48	48	5	20	5	20	20	0	0	1	41	1	2013	7	3	1	0	n/a	n/a	9	5	2	5	6	6	5	6	5
20008	1	0	15	1	6	5	10	3	3	4	10	2	0	0	2	2	1	41	1	2013	7	3	1	0	n/a	n/a	9	5	2	5	6	6	5	6	5
20008	1	1	5	2	6	5	30	17	17	5	30	5	0	0	0	0	1	41	1	2013	7	3	1	0	n/a	n/a	9	5	2	5	6	6	5	6	5
20008	1	1	6	2	4	2	5	25	25	1	5	1	0	0	0	0	1	41	1	2013	7	3	1	0	n/a	n/a	9	5	2	5	6	6	5	6	5
20008	1	0	14	1	5	4	5	-4	4	2	5	2	0	0	0	0	1	41	1	2013	7	3	1	0	n/a	n/a	9	5	2	5	6	6	5	6	5
20008	1	1	7	2	9	40	10	47	47	4	40	4	-30	30	0	0	1	41	1	2013	7	3	1	0	n/a	n/a	9	5	2	5	6	6	5	6	5
20008	1	0	16	1	9	39	15	-30	30	4	30	4	-15	15	0	0	1	41	1	2013	7	3	1	0	n/a	n/a	9	5	2	5	6	6	5	6	5
20008	1	1	8	2	7	9	5	-7	7	2	5	2	0	0	0	0	1	41	1	2013	7	3	1	0	n/a	n/a	9	5	2	5	6	6	5	6	5
20192	1	0	13	1	10	57	45	2	2	5	50	5	-5	5	0	0	0	53	1	1997	23	3	1	0	n/a	n/a	7	7	6	5	7	5	6	7	6.14286
20192	1	0	12	1	9	39	5	1	1	4	39	5	-34	34	-1	1	0	53	1	1997	23	3	1	0	n/a	n/a	7	7	6	5	7	5	6	7	6.14286
20192	1	0	14	1	2	1	2	14	14	3	1	3	1	1	0	0	0	53	1	1997	23	3	1	0	n/a	n/a	7	7	6	5	7	5	6	7	6.14286
20192	1	0	15	1	8	21	45	-1	1	5	20	5	25	25	0	0	0	53	1	1997	23	3	1	0	n/a	n/a	7	7	6	5	7	5	6	7	6.14286
20192	1	1	4	2	8	23	50	1	1	5	23	5	27	27	0	0	0	53	1	1997	23	3	1	0	n/a	n/a	7	7	6	5	7	5	6	7	6.14286
20192	1	0	16	1	7	9	10	15	15	4	9	4	1	1	0	0	0	53	1	1997	23	3	1	0	n/a	n/a	7	7	6	5	7	5	6	7	6.14286
20192	1	1	2	2	7	9	1	1	1	3	9	3	-8	8	0	0	0	53	1	1997	23	3	1	0	n/a	n/a	7	7	6	5	7	5	6	7	6.14286
20192	1	1	3	2	4	2	1	24	24	2	2	2	-1	1	0	0	0	53	1	1997	23	3	1	0	n/a	n/a	7	7	6	5	7	5	6	7	6.14286
20192	1	0	19	1	5	4	5	-34	34	4	4	4	1	1	0	0	0	53	1	1997	23	3	1	0	n/a	n/a	7	7	6	5	7	5	6	7	6.14286
20192	1	0	20	1	4	2	1	-12	12	3	2	3	-1	1	0	0	0	53	1	1997	23	3	1	0	n/a	n/a	7	7	6	5	7	5	6	7	6.14286
20192	1	0	17	1	6	5	20	0	0	4	5	4	15	15	0	0	0	53	1	1997	23	3	1	0	n/a	n/a	7	7	6	5	7	5	6	7	6.14286
20192	1	0	18	1	1	1	3	1	1	3	1	3	2	2	0	0	0	53	1	1997	23	3	1	0	n/a	n/a	7	7	6	5	7	5	6	7	6.14286
20192	1	1	7	2	1	1	1	1	1	2	1	2	0	0	0	0	0	53	1	1997	23	3	1	0	n/a	n/a	7	7	6	5	7	5	6	7	6.14286
20192	1	0	11	1	3	1	15	-1	1	3	1	3	14	14	0	0	0	53	1	1997	23	3	1	0	n/a	n/a	7	7	6	5	7	5	6	7	6.14286
20192	1	1	1	2	5	3	3	0	0	3	3	3	0	0	0	0	0	53	1	1997	23	3	1	0	n/a	n/a	7	7	6	5	7	5	6	7	6.14286
20192	1	1	6	2	6	5	25	20	20	5	5	5	20	20	0	0	0	53	1	1997	23	3	1	0	n/a	n/a	7	7	6	5	7	5	6	7	6.14286
20192	1	1	8	2	10	57	10	-8	8	5	57	5	-47	47	0	0	0	53	1	1997	23	3	1	0	n/a	n/a	7	7	6	5	7	5	6	7	6.14286
20192	1	1	5	2	2	1	2	27	27	3	2	3	0	0	0	0	0	53	1	1997	23	3	1	0	n/a	n/a	7	7	6	5	7	5	6	7	6.14286
20192	1	1	10	2	3	2	3	20	20	4	2	4	1	1	0	0	0	53	1	1997	23	3	1	0	n/a	n/a	7	7	6	5	7	5	6	7	6.14286
20192	1	1	9	2	9	40	60	-47	47	5	40	5	20	20	0	0	0	53	1	1997	23	3	1	0	n/a	n/a	7	7	6	5	7	5	6	7	6.14286
21045	0	1	4	2	3	2	30	7	7	4	15	4	15	15	0	0	1	35	1	2017	3	3	0	n/a	n/a	n/a	4	5	5	6	5	6	4	4	5
21045	0	0	20	1	9	39	20	9	9	5	25	5	-5	5	0	0	1	35	1	2017	3	3	0	n/a	n/a	n/a	4	5	5	6	5	6	4	4	5
21045	0	1	8	2	6	5	25	14	14	4	20	4	5	5	0	0	1	35	1	2017	3	3	0	n/a	n/a	n/a	4	5	5	6	5	6	4	4	5
21045	0	1	5	2	4	2	5	6	6	2	5	2	0	0	0	0	1	35	1	2017	3	3	0	n/a	n/a	n/a	4	5	5	6	5	6	4	4	5
21045	0	1	6	2	5	3	8	4	4	2	8	2	0	0	0	0	1	35	1	2017	3	3	0	n/a	n/a	n/a	4	5	5	6	5	6	4	4	5
21045	0	1	2	2	8	23	40	20	20	5	30	5	10	10	0	0	1	35	1	2017	3	3	0	n/a	n/a	n/a	4	5	5	6	5	6	4	4	5
21045	0	1	3	2	1	1	2	-1	1	2	2	2	0	0	0	0	1	35	1	2017	3	3	0	n/a	n/a	n/a	4	5	5	6	5	6	4	4	5
21045	0	1	9	2	7	9	30	19	19	4	20	4	10	10	0	0	1	35	1	2017	3	3	0	n/a	n/a	n/a	4	5	5	6	5	6	4	4	5
21045	0	1	10	2	9	40	30	-19	19	5	30	5	0	0	0	0	1	35	1	2017	3	3	0	n/a	n/a	n/a	4	5	5	6	5	6	4	4	5
21045	0	0	12	1	1	1	8	-27	27	2	5	2	3	3	0	0	1	35	1	2017	3	3	0	n/a	n/a	n/a	4	5	5	6	5	6	4	4	5
21045	0	0	14	1	7	9	8	1	1	5	8	5	0	0	0	0	1	35	1	2017	3	3	0	n/a	n/a	n/a	4	5	5	6	5	6	4	4	5
21045	0	1	7	2	10	57	2	19	19	2	10	2	-8	8	0	0	1	35	1	2017	3	3	0	n/a	n/a	n/a	4	5	5	6	5	6	4	4	5
21045	0	0	11	1	4	2	8	28	28	2	5	2	3	3	0	0	1	35	1	2017	3	3	0	n/a	n/a	n/a	4	5	5	6	5	6	4	4	5
21045	0	1	1	2	2	1	20	3	3	5	20	5	0	0	0	0	1	35	1	2017	3	3	0	n/a	n/a	n/a	4	5	5	6	5	6	4	4	5
21045	0	0	18	1	3	1	15	5	5	5	12	5	3	3	0	0	1	35	1	2017	3	3	0	n/a	n/a	n/a	4	5	5	6	5	6	4	4	5
21045	0	0	19	1	6	5	25	20	20	5	20	5	5	5	0	0	1	35	1	2017	3	3	0	n/a	n/a	n/a	4	5	5	6	5	6	4	4	5
21045	0	0	15	1	10	57	30	21	21	5	35	5	-5	5	0	0	1	35	1	2017	3	3	0	n/a	n/a	n/a	4	5	5	6	5	6	4	4	5
21045	0	0	16	1	8	21	40	17	17	5	35	5	5	5	0	0	1	35	1	2017	3	3	0	n/a	n/a	n/a	4	5	5	6	5	6	4	4	5
21045	0	0	17	1	2	1	10	-10	10	2	3	2	7	7	0	0	1	35	1	2017	3	3	0	n/a	n/a	n/a	4	5	5	6	5	6	4	4	5
21045	0	0	13	1	5	4	8	-55	55	2	8	2	0	0	0	0	1	35	1	2017	3	3	0	n/a	n/a	n/a	4	5	5	6	5	6	4	4	5
21214	0	1	3	2	10	57	60	4	4	5	60	5	0	0	0	0	0	40	1	2013	7	3	1	1	1	1	6	5	2	5	6	5	5	5	4.71429
21214	0	1	7	2	1	1	2	1	1	2	2	2	0	0	0	0	0	40	1	2013	7	3	1	1	1	1	6	5	2	5	6	5	5	5	4.71429
21214	0	1	4	2	6	5	80	14	14	5	80	5	0	0	0	0	0	40	1	2013	7	3	1	1	1	1	6	5	2	5	6	5	5	5	4.71429
21214	0	1	5	2	5	3	40	3	3	4	40	4	0	0	0	0	0	40	1	2013	7	3	1	1	1	1	6	5	2	5	6	5	5	5	4.71429
21214	0	1	2	2	2	1	2	16	16	3	2	3	0	0	0	0	0	40	1	2013	7	3	1	1	1	1	6	5	2	5	6	5	5	5	4.71429
21214	0	0	15	1	7	9	10	5	5	5	10	5	0	0	0	0	0	40	1	2013	7	3	1	1	1	1	6	5	2	5	6	5	5	5	4.71429
21214	0	0	16	1	8	21	20	1	1	5	20	5	0	0	0	0	0	40	1	2013	7	3	1	1	1	1	6	5	2	5	6	5	5	5	4.71429
21214	0	1	6	2	9	40	20	-1	1	5	20	5	0	0	0	0	0	40	1	2013	7	3	1	1	1	1	6	5	2	5	6	5	5	5	4.71429
21214	0	0	18	1	9	39	40	1	1	5	40	5	0	0	0	0	0	40	1	2013	7	3	1	1	1	1	6	5	2	5	6	5	5	5	4.71429
21214	0	0	19	1	1	1	5	-53	53	4	5	4	0	0	0	0	0	40	1	2013	7	3	1	1	1	1	6	5	2	5	6	5	5	5	4.71429
21214	0	0	20	1	5	4	20	1	1	5	20	5	0	0	0	0	0	40	1	2013	7	3	1	1	1	1	6	5	2	5	6	5	5	5	4.71429
21214	0	0	17	1	3	1	15	1	1	5	15	5	0	0	0	0	0	40	1	2013	7	3	1	1	1	1	6	5	2	5	6	5	5	5	4.71429
21214	0	0	12	1	6	5	10	33	33	5	10	5	0	0	0	0	0	40	1	2013	7	3	1	1	1	1	6	5	2	5	6	5	5	5	4.71429
21214	0	0	13	1	2	1	2	-1	1	3	2	3	0	0	0	0	0	40	1	2013	7	3	1	1	1	1	6	5	2	5	6	5	5	5	4.71429
21214	0	0	14	1	10	57	4	37	37	5	4	5	0	0	0	0	0	40	1	2013	7	3	1	1	1	1	6	5	2	5	6	5	5	5	4.71429
21214	0	1	1	2	4	2	1	75	75	2	1	2	0	0	0	0	0	40	1	2013	7	3	1	1	1	1	6	5	2	5	6	5	5	5	4.71429
21214	0	1	10	2	7	9	2	-7	7	3	2	3	0	0	0	0	0	40	1	2013	7	3	1	1	1	1	6	5	2	5	6	5	5	5	4.71429
21214	0	0	11	1	4	2	5	27	27	4	5	4	0	0	0	0	0	40	1	2013	7	3	1	1	1	1	6	5	2	5	6	5	5	5	4.71429
21214	0	1	8	2	8	23	50	-20	20	5	50	5	0	0	0	0	0	40	1	2013	7	3	1	1	1	1	6	5	2	5	6	5	5	5	4.71429
21214	0	1	9	2	3	2	35	3	3	5	35	5	0	0	0	0	0	40	1	2013	7	3	1	1	1	1	6	5	2	5	6	5	5	5	4.71429
21444	0	1	5	1	6	5	10	0	0	3	4	2	6	6	1	1	1	51	1	1997	23	3	1	1	1	0	3	6	6	2	6	6	2	4	4.57143
21444	0	1	1	1	5	4	20	3	3	4	6	3	14	14	1	1	1	51	1	1997	23	3	1	1	1	0	3	6	6	2	6	6	2	4	4.57143
21444	0	1	2	1	10	57	30	7	7	4	40	4	-10	10	0	0	1	51	1	1997	23	3	1	1	1	0	3	6	6	2	6	6	2	4	4.57143
21444	0	1	3	1	9	39	40	3	3	5	40	5	0	0	0	0	1	51	1	1997	23	3	1	1	1	0	3	6	6	2	6	6	2	4	4.57143
21444	0	1	4	1	7	9	4	16	16	2	10	3	-6	6	-1	1	1	51	1	1997	23	3	1	1	1	0	3	6	6	2	6	6	2	4	4.57143
21444	0	0	11	2	8	23	30	5	5	1	25	1	5	5	0	0	1	51	1	1997	23	3	1	1	1	0	3	6	6	2	6	6	2	4	4.57143
21444	0	1	6	1	8	21	30	-5	5	4	20	4	10	10	0	0	1	51	1	1997	23	3	1	1	1	0	3	6	6	2	6	6	2	4	4.57143
21444	0	1	7	1	4	2	5	9	9	2	3	2	2	2	0	0	1	51	1	1997	23	3	1	1	1	0	3	6	6	2	6	6	2	4	4.57143
21444	0	0	15	2	2	1	20	1	1	4	1	1	19	19	3	3	1	51	1	1997	23	3	1	1	1	0	3	6	6	2	6	6	2	4	4.57143
21444	0	0	16	2	5	3	2	-27	27	2	2	1	0	0	1	-1	1	51	1	1997	23	3	1	1	1	0	3	6	6	2	6	6	2	4	4.57143
21444	0	0	17	2	7	9	7	1	1	2	8	2	-1	1	0	0	1	51	1	1997	23	3	1	1	1	0	3	6	6	2	6	6	2	4	4.57143
21444	0	0	18	2	1	1	2	19	19	1	2	1	0	0	0	0	1	51	1	1997	23	3	1	1	1	0	3	6	6	2	6	6	2	4	4.57143
21444	0	0	19	2	6	5	18	1	1	4	4	2	14	14	2	2	1	51	1	1997	23	3	1	1	1	0	3	6	6	2	6	6	2	4	4.57143
21444	0	0	20	2	10	57	6	2	2	2	50	5	-44	44	-3	3	1	51	1	1997	23	3	1	1	1	0	3	6	6	2	6	6	2	4	4.57143
21444	0	1	8	1	1	1	1	-1	1	1	1	1	0	0	0	0	1	51	1	1997	23	3	1	1	1	0	3	6	6	2	6	6	2	4	4.57143
21444	0	0	12	2	3	2	3	13	13	2	3	2	0	0	0	0	1	51	1	1997	23	3	1	1	1	0	3	6	6	2	6	6	2	4	4.57143
21444	0	0	13	2	9	40	5	-2	2	3	35	5	-30	30	-2	2	1	51	1	1997	23	3	1	1	1	0	3	6	6	2	6	6	2	4	4.57143
21444	0	0	14	2	4	2	4	7	7	2	3	2	1	1	0	0	1	51	1	1997	23	3	1	1	1	0	3	6	6	2	6	6	2	4	4.57143
21444	0	1	9	1	2	1	4	-35	35	2	1	1	3	3	1	1	1	51	1	1997	23	3	1	1	1	0	3	6	6	2	6	6	2	4	4.57143
21444	0	1	10	1	3	1	8	-51	51	3	1	1	7	7	2	2	1	51	1	1997	23	3	1	1	1	0	3	6	6	2	6	6	2	4	4.57143
21529	1	1	4	2	5	3	30	2	2	5	3	4	27	27	1	1	1	54	1	1994	26	3	1	1	3	0	5	7	4	5	6	5	5	6	5.42857
21529	1	0	12	1	9	39	20	4	4	3	39	4	-19	19	-1	1	1	54	1	1994	26	3	1	1	3	0	5	7	4	5	6	5	5	6	5.42857
21529	1	0	13	1	5	4	15	4	4	2	4	2	11	11	0	0	1	54	1	1994	26	3	1	1	3	0	5	7	4	5	6	5	5	6	5.42857
21529	1	0	14	1	3	1	5	28	28	2	1	2	4	4	0	0	1	54	1	1994	26	3	1	1	3	0	5	7	4	5	6	5	5	6	5.42857
21529	1	0	11	1	1	1	3	11	11	1	1	1	2	2	0	0	1	54	1	1994	26	3	1	1	3	0	5	7	4	5	6	5	5	6	5.42857
21529	1	0	17	1	6	5	4	-1	1	1	5	2	-1	1	-1	1	1	54	1	1994	26	3	1	1	3	0	5	7	4	5	6	5	5	6	5.42857
21529	1	0	18	1	8	21	40	11	11	4	20	4	20	20	0	0	1	54	1	1994	26	3	1	1	3	0	5	7	4	5	6	5	5	6	5.42857
21529	1	0	19	1	7	9	20	19	19	2	9	2	11	11	0	0	1	54	1	1994	26	3	1	1	3	0	5	7	4	5	6	5	5	6	5.42857
21529	1	1	5	2	2	1	50	-19	19	5	1	3	49	49	2	2	1	54	1	1994	26	3	1	1	3	0	5	7	4	5	6	5	5	6	5.42857
21529	1	1	6	2	10	57	30	-7	7	5	60	5	-30	30	0	0	1	54	1	1994	26	3	1	1	3	0	5	7	4	5	6	5	5	6	5.42857
21529	1	1	7	2	9	40	40	4	4	5	40	5	0	0	0	0	1	54	1	1994	26	3	1	1	3	0	5	7	4	5	6	5	5	6	5.42857
21529	1	1	8	2	3	2	30	49	49	4	2	3	28	28	1	1	1	54	1	1994	26	3	1	1	3	0	5	7	4	5	6	5	5	6	5.42857
21529	1	1	9	2	1	1	5	28	28	3	1	2	4	4	1	1	1	54	1	1994	26	3	1	1	3	0	5	7	4	5	6	5	5	6	5.42857
21529	1	1	10	2	8	23	50	8	8	5	25	4	25	25	1	1	1	54	1	1994	26	3	1	1	3	0	5	7	4	5	6	5	5	6	5.42857
21529	1	1	1	2	6	5	30	27	27	5	5	4	25	25	1	1	1	54	1	1994	26	3	1	1	3	0	5	7	4	5	6	5	5	6	5.42857
21529	1	1	2	2	4	2	10	25	25	3	2	3	8	8	0	0	1	54	1	1994	26	3	1	1	3	0	5	7	4	5	6	5	5	6	5.42857
21529	1	0	15	1	2	1	5	1	1	2	1	2	4	4	0	0	1	54	1	1994	26	3	1	1	3	0	5	7	4	5	6	5	5	6	5.42857
21529	1	0	16	1	4	2	30	27	27	4	2	1	28	28	3	3	1	54	1	1994	26	3	1	1	3	0	5	7	4	5	6	5	5	6	5.42857
21529	1	0	20	1	10	57	50	0	0	4	57	5	-7	7	-1	1	1	54	1	1994	26	3	1	1	3	0	5	7	4	5	6	5	5	6	5.42857
21529	1	1	3	2	7	9	10	-27	27	3	9	3	1	1	0	0	1	54	1	1994	26	3	1	1	3	0	5	7	4	5	6	5	5	6	5.42857
21734	1	0	16	1	7	9	8	7	7	5	8	5	0	0	0	0	0	55	1	2001	19	3	0	n/a	n/a	n/a	6	7	6	4	7	4	7	7	6
21734	1	0	17	1	10	57	15	4	4	5	30	5	-15	15	0	0	0	55	1	2001	19	3	0	n/a	n/a	n/a	6	7	6	4	7	4	7	7	6
21734	1	0	18	1	6	5	15	14	14	5	10	5	5	5	0	0	0	55	1	2001	19	3	0	n/a	n/a	n/a	6	7	6	4	7	4	7	7	6
21734	1	1	1	2	4	2	5	-1	1	3	4	3	1	1	0	0	0	55	1	2001	19	3	0	n/a	n/a	n/a	6	7	6	4	7	4	7	7	6
21734	1	1	2	2	2	1	1	16	16	3	1	3	0	0	0	0	0	55	1	2001	19	3	0	n/a	n/a	n/a	6	7	6	4	7	4	7	7	6
21734	1	1	3	2	9	40	60	10	10	5	50	5	10	10	0	0	0	55	1	2001	19	3	0	n/a	n/a	n/a	6	7	6	4	7	4	7	7	6
21734	1	0	15	1	5	4	20	-1	1	5	10	5	10	10	0	0	0	55	1	2001	19	3	0	n/a	n/a	n/a	6	7	6	4	7	4	7	7	6
21734	1	1	10	2	5	3	18	54	54	5	12	4	6	6	1	1	0	55	1	2001	19	3	0	n/a	n/a	n/a	6	7	6	4	7	4	7	7	6
21734	1	0	20	1	4	2	1	1	1	1	1	1	0	0	0	0	0	55	1	2001	19	3	0	n/a	n/a	n/a	6	7	6	4	7	4	7	7	6
21734	1	0	13	1	3	1	15	-42	42	5	5	4	10	10	1	1	0	55	1	2001	19	3	0	n/a	n/a	n/a	6	7	6	4	7	4	7	7	6
21734	1	1	4	2	7	9	40	1	1	5	20	5	20	20	0	0	0	55	1	2001	19	3	0	n/a	n/a	n/a	6	7	6	4	7	4	7	7	6
21734	1	0	19	1	9	39	40	0	0	5	40	5	0	0	0	0	0	55	1	2001	19	3	0	n/a	n/a	n/a	6	7	6	4	7	4	7	7	6
21734	1	0	12	1	2	1	5	4	4	2	2	2	3	3	0	0	0	55	1	2001	19	3	0	n/a	n/a	n/a	6	7	6	4	7	4	7	7	6
21734	1	1	6	2	10	57	40	3	3	5	50	5	-10	10	0	0	0	55	1	2001	19	3	0	n/a	n/a	n/a	6	7	6	4	7	4	7	7	6
21734	1	0	14	1	8	21	75	15	15	5	50	5	25	25	0	0	0	55	1	2001	19	3	0	n/a	n/a	n/a	6	7	6	4	7	4	7	7	6
21734	1	0	11	1	1	1	8	10	10	4	3	3	5	5	1	1	0	55	1	2001	19	3	0	n/a	n/a	n/a	6	7	6	4	7	4	7	7	6
21734	1	1	5	2	3	2	6	31	31	4	5	4	1	1	0	0	0	55	1	2001	19	3	0	n/a	n/a	n/a	6	7	6	4	7	4	7	7	6
21734	1	1	7	2	1	1	2	27	27	3	2	2	0	0	1	1	0	55	1	2001	19	3	0	n/a	n/a	n/a	6	7	6	4	7	4	7	7	6
21734	1	1	9	2	6	5	15	20	20	5	10	5	5	5	0	0	0	55	1	2001	19	3	0	n/a	n/a	n/a	6	7	6	4	7	4	7	7	6
21734	1	1	8	2	8	23	50	-17	17	5	30	5	20	20	0	0	0	55	1	2001	19	3	0	n/a	n/a	n/a	6	7	6	4	7	4	7	7	6
21783	0	1	1	1	7	9	10	1	1	4	10	4	0	0	0	0	1	58	1	1989	31	2	0	n/a	n/a	n/a	6	6	5	6	6	6	5	5	5.57143
21783	0	1	2	1	5	4	15	5	5	4	8	3	7	7	1	1	1	58	1	1989	31	2	0	n/a	n/a	n/a	6	6	5	6	6	6	5	5	5.57143
21783	0	1	8	1	8	21	50	29	29	4	25	4	25	25	0	0	1	58	1	1989	31	2	0	n/a	n/a	n/a	6	6	5	6	6	6	5	5	5.57143
21783	0	1	9	1	3	1	30	1	1	4	5	3	25	25	1	1	1	58	1	1989	31	2	0	n/a	n/a	n/a	6	6	5	6	6	6	5	5	5.57143
21783	0	1	10	1	4	2	3	11	11	2	3	2	0	0	0	0	1	58	1	1989	31	2	0	n/a	n/a	n/a	6	6	5	6	6	6	5	5	5.57143
21783	0	0	14	2	4	2	15	20	20	4	6	4	9	9	0	0	1	58	1	1989	31	2	0	n/a	n/a	n/a	6	6	5	6	6	6	5	5	5.57143
21783	0	0	15	2	9	40	15	1	1	4	25	5	-10	10	-1	1	1	58	1	1989	31	2	0	n/a	n/a	n/a	6	6	5	6	6	6	5	5	5.57143
21783	0	0	16	2	3	2	15	29	29	3	6	3	9	9	0	0	1	58	1	1989	31	2	0	n/a	n/a	n/a	6	6	5	6	6	6	5	5	5.57143
21783	0	0	17	2	6	5	15	-14	14	4	5	4	10	10	0	0	1	58	1	1989	31	2	0	n/a	n/a	n/a	6	6	5	6	6	6	5	5	5.57143
21783	0	0	18	2	10	57	5	-49	49	3	40	4	-35	35	-1	1	1	58	1	1989	31	2	0	n/a	n/a	n/a	6	6	5	6	6	6	5	5	5.57143
21783	0	1	3	1	2	1	6	5	5	3	3	2	3	3	1	1	1	58	1	1989	31	2	0	n/a	n/a	n/a	6	6	5	6	6	6	5	5	5.57143
21783	0	1	4	1	10	57	8	9	9	4	50	5	-42	42	-1	1	1	58	1	1989	31	2	0	n/a	n/a	n/a	6	6	5	6	6	6	5	5	5.57143
21783	0	1	5	1	6	5	25	13	13	4	10	3	15	15	1	1	1	58	1	1989	31	2	0	n/a	n/a	n/a	6	6	5	6	6	6	5	5	5.57143
21783	0	1	6	1	9	39	25	13	13	4	30	5	-5	5	-1	1	1	58	1	1989	31	2	0	n/a	n/a	n/a	6	6	5	6	6	6	5	5	5.57143
21783	0	1	7	1	1	1	2	17	17	2	2	1	0	0	1	1	1	58	1	1989	31	2	0	n/a	n/a	n/a	6	6	5	6	6	6	5	5	5.57143
21783	0	0	11	2	1	1	6	10	10	2	3	2	3	3	0	0	1	58	1	1989	31	2	0	n/a	n/a	n/a	6	6	5	6	6	6	5	5	5.57143
21783	0	0	12	2	2	1	10	3	3	4	5	4	5	5	0	0	1	58	1	1989	31	2	0	n/a	n/a	n/a	6	6	5	6	6	6	5	5	5.57143
21783	0	0	13	2	7	9	12	27	27	3	10	3	2	2	0	0	1	58	1	1989	31	2	0	n/a	n/a	n/a	6	6	5	6	6	6	5	5	5.57143
21783	0	0	19	2	5	3	20	-25	25	4	6	3	14	14	1	1	1	58	1	1989	31	2	0	n/a	n/a	n/a	6	6	5	6	6	6	5	5	5.57143
21783	0	0	20	2	8	23	50	-52	52	4	45	4	5	5	0	0	1	58	1	1989	31	2	0	n/a	n/a	n/a	6	6	5	6	6	6	5	5	5.57143
22443	1	1	10	2	7	9	2	0	0	1	9	4	-7	7	-3	3	0	64	1	1980	40	3	1	0	n/a	n/a	6	7	6	5	6	7	6	7	6.28571
22443	1	1	9	2	8	23	65	0	0	5	25	5	40	40	0	0	0	64	1	1980	40	3	1	0	n/a	n/a	6	7	6	5	6	7	6	7	6.28571
22443	1	0	16	1	6	5	10	39	39	5	5	5	5	5	0	0	0	64	1	1980	40	3	1	0	n/a	n/a	6	7	6	5	6	7	6	7	6.28571
22443	1	1	1	2	6	5	20	3	3	5	10	5	10	10	0	0	0	64	1	1980	40	3	1	0	n/a	n/a	6	7	6	5	6	7	6	7	6.28571
22443	1	1	2	2	4	2	3	1	1	2	3	2	0	0	0	0	0	64	1	1980	40	3	1	0	n/a	n/a	6	7	6	5	6	7	6	7	6.28571
22443	1	1	8	2	1	1	2	5	5	1	2	1	0	0	0	0	0	64	1	1980	40	3	1	0	n/a	n/a	6	7	6	5	6	7	6	7	6.28571
22443	1	0	15	1	2	1	1	1	1	1	1	1	0	0	0	0	0	64	1	1980	40	3	1	0	n/a	n/a	6	7	6	5	6	7	6	7	6.28571
22443	1	0	17	1	10	57	5	29	29	4	50	5	-45	45	-1	1	0	64	1	1980	40	3	1	0	n/a	n/a	6	7	6	5	6	7	6	7	6.28571
22443	1	0	18	1	8	21	50	-19	19	5	20	5	30	30	0	0	0	64	1	1980	40	3	1	0	n/a	n/a	6	7	6	5	6	7	6	7	6.28571
22443	1	0	19	1	9	39	20	-52	52	4	40	5	-20	20	-1	1	0	64	1	1980	40	3	1	0	n/a	n/a	6	7	6	5	6	7	6	7	6.28571
22443	1	1	3	2	2	1	1	1	1	1	1	1	0	0	0	0	0	64	1	1980	40	3	1	0	n/a	n/a	6	7	6	5	6	7	6	7	6.28571
22443	1	0	11	1	1	1	1	0	0	2	1	1	0	0	1	1	0	64	1	1980	40	3	1	0	n/a	n/a	6	7	6	5	6	7	6	7	6.28571
22443	1	0	12	1	4	2	5	13	13	2	2	2	3	3	0	0	0	64	1	1980	40	3	1	0	n/a	n/a	6	7	6	5	6	7	6	7	6.28571
22443	1	0	13	1	7	9	10	1	1	4	10	4	0	0	0	0	0	64	1	1980	40	3	1	0	n/a	n/a	6	7	6	5	6	7	6	7	6.28571
22443	1	0	14	1	5	4	5	2	2	2	5	2	0	0	0	0	0	64	1	1980	40	3	1	0	n/a	n/a	6	7	6	5	6	7	6	7	6.28571
22443	1	0	20	1	3	1	40	15	15	5	1	1	39	39	4	4	0	64	1	1980	40	3	1	0	n/a	n/a	6	7	6	5	6	7	6	7	6.28571
22443	1	1	4	2	10	57	3	-7	7	2	40	5	-37	37	-3	3	0	64	1	1980	40	3	1	0	n/a	n/a	6	7	6	5	6	7	6	7	6.28571
22443	1	1	5	2	3	2	15	42	42	4	2	1	13	13	3	3	0	64	1	1980	40	3	1	0	n/a	n/a	6	7	6	5	6	7	6	7	6.28571
22443	1	1	6	2	9	40	40	0	0	5	40	5	0	0	0	0	0	64	1	1980	40	3	1	0	n/a	n/a	6	7	6	5	6	7	6	7	6.28571
22443	1	1	7	2	5	3	5	-54	54	2	5	2	0	0	0	0	0	64	1	1980	40	3	1	0	n/a	n/a	6	7	6	5	6	7	6	7	6.28571
22753	0	0	20	2	8	23	30	2	2	5	30	5	0	0	0	0	0	40	1	2011	9	3	1	0	n/a	n/a	5	3	3	3	3	3	3	3	3
22753	0	0	19	2	3	2	15	2	2	4	10	4	5	5	0	0	0	40	1	2011	9	3	1	0	n/a	n/a	5	3	3	3	3	3	3	3	3
22753	0	1	4	1	3	1	25	24	24	4	20	4	5	5	0	0	0	40	1	2011	9	3	1	0	n/a	n/a	5	3	3	3	3	3	3	3	3
22753	0	1	5	1	9	39	10	3	3	3	10	3	0	0	0	0	0	40	1	2011	9	3	1	0	n/a	n/a	5	3	3	3	3	3	3	3	3
22753	0	1	2	1	8	21	30	26	26	5	30	5	0	0	0	0	0	40	1	2011	9	3	1	0	n/a	n/a	5	3	3	3	3	3	3	3	3
22753	0	1	3	1	4	2	5	5	5	3	5	3	0	0	0	0	0	40	1	2011	9	3	1	0	n/a	n/a	5	3	3	3	3	3	3	3	3
22753	0	0	16	2	4	2	2	-4	4	2	2	2	0	0	0	0	0	40	1	2011	9	3	1	0	n/a	n/a	5	3	3	3	3	3	3	3	3
22753	0	1	1	1	5	4	30	9	9	5	5	5	25	25	0	0	0	40	1	2011	9	3	1	0	n/a	n/a	5	3	3	3	3	3	3	3	3
22753	0	1	6	1	1	1	3	-29	29	1	3	1	0	0	0	0	0	40	1	2011	9	3	1	0	n/a	n/a	5	3	3	3	3	3	3	3	3
22753	0	1	7	1	6	5	10	-42	42	4	10	4	0	0	0	0	0	40	1	2011	9	3	1	0	n/a	n/a	5	3	3	3	3	3	3	3	3
22753	0	1	8	1	2	1	3	1	1	2	3	2	0	0	0	0	0	40	1	2011	9	3	1	0	n/a	n/a	5	3	3	3	3	3	3	3	3
22753	0	0	17	2	10	57	15	4	4	4	15	4	0	0	0	0	0	40	1	2011	9	3	1	0	n/a	n/a	5	3	3	3	3	3	3	3	3
22753	0	1	10	1	10	57	15	13	13	4	15	4	0	0	0	0	0	40	1	2011	9	3	1	0	n/a	n/a	5	3	3	3	3	3	3	3	3
22753	0	0	14	2	1	1	2	0	0	1	2	1	0	0	0	0	0	40	1	2011	9	3	1	0	n/a	n/a	5	3	3	3	3	3	3	3	3
22753	0	0	11	2	2	1	5	12	12	2	5	2	0	0	0	0	0	40	1	2011	9	3	1	0	n/a	n/a	5	3	3	3	3	3	3	3	3
22753	0	1	9	1	7	9	5	25	25	2	5	2	0	0	0	0	0	40	1	2011	9	3	1	0	n/a	n/a	5	3	3	3	3	3	3	3	3
22753	0	0	13	2	7	9	2	-7	7	1	2	1	0	0	0	0	0	40	1	2011	9	3	1	0	n/a	n/a	5	3	3	3	3	3	3	3	3
22753	0	0	18	2	9	40	30	7	7	5	30	5	0	0	0	0	0	40	1	2011	9	3	1	0	n/a	n/a	5	3	3	3	3	3	3	3	3
22753	0	0	15	2	6	5	30	-10	10	5	10	5	20	20	0	0	0	40	1	2011	9	3	1	0	n/a	n/a	5	3	3	3	3	3	3	3	3
22753	0	0	12	2	5	3	15	-42	42	4	10	4	5	5	0	0	0	40	1	2011	9	3	1	0	n/a	n/a	5	3	3	3	3	3	3	3	3
23522	0	1	9	2	2	1	5	1	1	3	1	2	4	4	1	1	1	42	1	2006	14	3	1	1	1	1	5	5	5	5	5	5	4	5	4.85714
23522	0	1	8	2	4	2	10	1	1	4	2	3	8	8	1	1	1	42	1	2006	14	3	1	1	1	1	5	5	5	5	5	5	4	5	4.85714
23522	0	0	16	1	3	1	20	19	19	5	1	3	19	19	2	2	1	42	1	2006	14	3	1	1	1	1	5	5	5	5	5	5	4	5	4.85714
23522	0	1	10	2	5	3	5	48	48	3	3	4	2	2	-1	-1	1	42	1	2006	14	3	1	1	1	1	5	5	5	5	5	5	4	5	4.85714
23522	0	0	14	1	7	9	20	46	46	5	9	4	11	11	1	1	1	42	1	2006	14	3	1	1	1	1	5	5	5	5	5	5	4	5	4.85714
23522	0	0	15	1	9	39	20	-3	3	5	39	5	-19	19	0	0	1	42	1	2006	14	3	1	1	1	1	5	5	5	5	5	5	4	5	4.85714
23522	0	1	7	2	8	23	60	11	11	5	23	5	37	37	0	0	1	42	1	2006	14	3	1	1	1	1	5	5	5	5	5	5	4	5	4.85714
23522	0	0	11	1	4	2	50	39	39	5	2	3	48	48	2	2	1	42	1	2006	14	3	1	1	1	1	5	5	5	5	5	5	4	5	4.85714
23522	0	0	12	1	2	1	2	-19	19	3	1	2	1	1	1	1	1	42	1	2006	14	3	1	1	1	1	5	5	5	5	5	5	4	5	4.85714
23522	0	0	13	1	5	4	50	-56	56	5	4	4	46	46	1	1	1	42	1	2006	14	3	1	1	1	1	5	5	5	5	5	5	4	5	4.85714
23522	0	0	18	1	1	1	2	0	0	3	1	2	1	1	1	1	1	42	1	2006	14	3	1	1	1	1	5	5	5	5	5	5	4	5	4.85714
23522	0	1	5	2	7	9	10	4	4	4	9	5	1	1	-1	-1	1	42	1	2006	14	3	1	1	1	1	5	5	5	5	5	5	4	5	4.85714
23522	0	1	6	2	6	5	60	38	38	5	5	4	55	55	1	1	1	42	1	2006	14	3	1	1	1	1	5	5	5	5	5	5	4	5	4.85714
23522	0	0	17	1	6	5	2	8	8	3	5	4	-3	3	-1	1	1	42	1	2006	14	3	1	1	1	1	5	5	5	5	5	5	4	5	4.85714
23522	0	1	3	2	1	1	1	2	2	2	1	2	0	0	0	0	1	42	1	2006	14	3	1	1	1	1	5	5	5	5	5	5	4	5	4.85714
23522	0	1	4	2	3	2	40	55	55	5	2	4	38	38	1	1	1	42	1	2006	14	3	1	1	1	1	5	5	5	5	5	5	4	5	4.85714
23522	0	0	20	1	8	21	60	1	1	5	21	5	39	39	0	0	1	42	1	2006	14	3	1	1	1	1	5	5	5	5	5	5	4	5	4.85714
23522	0	1	2	2	10	57	20	37	37	5	57	5	-37	37	0	0	1	42	1	2006	14	3	1	1	1	1	5	5	5	5	5	5	4	5	4.85714
23522	0	0	19	1	10	57	1	0	0	3	57	5	-56	56	-2	2	1	42	1	2006	14	3	1	1	1	1	5	5	5	5	5	5	4	5	4.85714
23522	0	1	1	2	9	40	40	-37	37	5	40	5	0	0	0	0	1	42	1	2006	14	3	1	1	1	1	5	5	5	5	5	5	4	5	4.85714
24513	1	1	4	2	9	40	50	1	1	5	50	5	0	0	0	0	1	40	1	2014	6	2	1	0	n/a	n/a	5	5	4	5	6	5	5	5	5
24513	1	0	11	1	9	39	25	1	1	5	35	5	-10	10	0	0	1	40	1	2014	6	2	1	0	n/a	n/a	5	5	4	5	6	5	5	5	5
24513	1	1	5	2	4	2	40	9	9	5	20	5	20	20	0	0	1	40	1	2014	6	2	1	0	n/a	n/a	5	5	4	5	6	5	5	5	5
24513	1	0	14	1	2	1	2	8	8	2	2	2	0	0	0	0	1	40	1	2014	6	2	1	0	n/a	n/a	5	5	4	5	6	5	5	5	5
24513	1	0	15	1	10	57	30	6	6	5	50	5	-20	20	0	0	1	40	1	2014	6	2	1	0	n/a	n/a	5	5	4	5	6	5	5	5	5
24513	1	0	12	1	5	4	10	20	20	5	6	5	4	4	0	0	1	40	1	2014	6	2	1	0	n/a	n/a	5	5	4	5	6	5	5	5	5
24513	1	0	13	1	3	1	10	6	6	5	5	5	5	5	0	0	1	40	1	2014	6	2	1	0	n/a	n/a	5	5	4	5	6	5	5	5	5
24513	1	1	2	2	7	9	20	-1	1	5	15	5	5	5	0	0	1	40	1	2014	6	2	1	0	n/a	n/a	5	5	4	5	6	5	5	5	5
24513	1	1	3	2	10	57	20	-14	14	5	40	5	-20	20	0	0	1	40	1	2014	6	2	1	0	n/a	n/a	5	5	4	5	6	5	5	5	5
24513	1	0	20	1	1	1	2	-27	27	2	2	2	0	0	0	0	1	40	1	2014	6	2	1	0	n/a	n/a	5	5	4	5	6	5	5	5	5
24513	1	1	6	2	3	2	40	9	9	5	10	5	30	30	0	0	1	40	1	2014	6	2	1	0	n/a	n/a	5	5	4	5	6	5	5	5	5
24513	1	1	7	2	1	1	10	4	4	4	5	4	5	5	0	0	1	40	1	2014	6	2	1	0	n/a	n/a	5	5	4	5	6	5	5	5	5
24513	1	1	8	2	8	23	20	38	38	5	20	5	0	0	0	0	1	40	1	2014	6	2	1	0	n/a	n/a	5	5	4	5	6	5	5	5	5
24513	1	1	9	2	6	5	25	38	38	5	20	5	5	5	0	0	1	40	1	2014	6	2	1	0	n/a	n/a	5	5	4	5	6	5	5	5	5
24513	1	0	16	1	7	9	15	7	7	5	10	5	5	5	0	0	1	40	1	2014	6	2	1	0	n/a	n/a	5	5	4	5	6	5	5	5	5
24513	1	1	1	2	2	1	5	20	20	3	5	3	0	0	0	0	1	40	1	2014	6	2	1	0	n/a	n/a	5	5	4	5	6	5	5	5	5
24513	1	0	18	1	6	5	25	11	11	5	15	5	10	10	0	0	1	40	1	2014	6	2	1	0	n/a	n/a	5	5	4	5	6	5	5	5	5
24513	1	0	19	1	8	21	20	-3	3	5	20	5	0	0	0	0	1	40	1	2014	6	2	1	0	n/a	n/a	5	5	4	5	6	5	5	5	5
24513	1	1	10	2	5	3	10	10	10	5	10	5	0	0	0	0	1	40	1	2014	6	2	1	0	n/a	n/a	5	5	4	5	6	5	5	5	5
24513	1	0	17	1	4	2	10	-37	37	5	5	5	5	5	0	0	1	40	1	2014	6	2	1	0	n/a	n/a	5	5	4	5	6	5	5	5	5
25029	1	0	20	2	6	5	15	1	1	3	15	3	0	0	0	0	1	42	1	2010	10	3	1	0	n/a	n/a	5	6	5	7	6	7	5	5	5.85714
25029	1	1	7	1	2	1	1	0	0	2	1	2	0	0	0	0	1	42	1	2010	10	3	1	0	n/a	n/a	5	6	5	7	6	7	5	5	5.85714
25029	1	0	19	2	9	40	45	39	39	5	45	5	0	0	0	0	1	42	1	2010	10	3	1	0	n/a	n/a	5	6	5	7	6	7	5	5	5.85714
25029	1	1	5	1	3	1	40	0	0	4	20	4	20	20	0	0	1	42	1	2010	10	3	1	0	n/a	n/a	5	6	5	7	6	7	5	5	5.85714
25029	1	1	6	1	5	4	15	11	11	4	10	4	5	5	0	0	1	42	1	2010	10	3	1	0	n/a	n/a	5	6	5	7	6	7	5	5	5.85714
25029	1	0	12	2	7	9	6	45	45	3	6	3	0	0	0	0	1	42	1	2010	10	3	1	0	n/a	n/a	5	6	5	7	6	7	5	5	5.85714
25029	1	1	8	1	4	2	2	31	31	2	2	2	0	0	0	0	1	42	1	2010	10	3	1	0	n/a	n/a	5	6	5	7	6	7	5	5	5.85714
25029	1	1	4	1	1	1	2	29	29	2	2	2	0	0	0	0	1	42	1	2010	10	3	1	0	n/a	n/a	5	6	5	7	6	7	5	5	5.85714
25029	1	0	11	2	1	1	4	-24	24	3	2	3	2	2	0	0	1	42	1	2010	10	3	1	0	n/a	n/a	5	6	5	7	6	7	5	5	5.85714
25029	1	0	16	2	10	57	15	-51	51	5	50	5	-35	35	0	0	1	42	1	2010	10	3	1	0	n/a	n/a	5	6	5	7	6	7	5	5	5.85714
25029	1	0	13	2	3	2	10	3	3	5	5	4	5	5	1	1	1	42	1	2010	10	3	1	0	n/a	n/a	5	6	5	7	6	7	5	5	5.85714
25029	1	0	14	2	4	2	10	29	29	5	10	5	0	0	0	0	1	42	1	2010	10	3	1	0	n/a	n/a	5	6	5	7	6	7	5	5	5.85714
25029	1	0	15	2	8	23	30	8	8	5	30	5	0	0	0	0	1	42	1	2010	10	3	1	0	n/a	n/a	5	6	5	7	6	7	5	5	5.85714
25029	1	0	17	2	2	1	30	8	8	5	5	5	25	25	0	0	1	42	1	2010	10	3	1	0	n/a	n/a	5	6	5	7	6	7	5	5	5.85714
25029	1	0	18	2	5	3	5	2	2	4	5	4	0	0	0	0	1	42	1	2010	10	3	1	0	n/a	n/a	5	6	5	7	6	7	5	5	5.85714
25029	1	1	3	1	7	9	40	10	10	5	20	5	20	20	0	0	1	42	1	2010	10	3	1	0	n/a	n/a	5	6	5	7	6	7	5	5	5.85714
25029	1	1	9	1	8	21	50	-3	3	4	25	4	25	25	0	0	1	42	1	2010	10	3	1	0	n/a	n/a	5	6	5	7	6	7	5	5	5.85714
25029	1	1	10	1	9	39	15	7	7	4	30	5	-15	15	-1	1	1	42	1	2010	10	3	1	0	n/a	n/a	5	6	5	7	6	7	5	5	5.85714
25029	1	1	1	1	6	5	50	5	5	5	10	5	40	40	0	0	1	42	1	2010	10	3	1	0	n/a	n/a	5	6	5	7	6	7	5	5	5.85714
25029	1	1	2	1	10	57	6	-42	42	4	50	5	-44	44	-1	1	1	42	1	2010	10	3	1	0	n/a	n/a	5	6	5	7	6	7	5	5	5.85714
25734	1	1	4	2	6	5	30	4	4	5	5	5	25	25	0	0	1	52	1	2010	10	3	1	0	n/a	n/a	7	6	6	5	6	5	5	6	5.57143
25734	1	1	3	2	4	2	4	1	1	3	4	2	0	0	1	1	1	52	1	2010	10	3	1	0	n/a	n/a	7	6	6	5	6	5	5	6	5.57143
25734	1	1	9	2	3	2	50	9	9	5	10	5	40	40	0	0	1	52	1	2010	10	3	1	0	n/a	n/a	7	6	6	5	6	5	5	6	5.57143
25734	1	1	10	2	7	9	20	13	13	4	10	4	10	10	0	0	1	52	1	2010	10	3	1	0	n/a	n/a	7	6	6	5	6	5	5	6	5.57143
25734	1	1	8	2	9	40	50	1	1	5	50	5	0	0	0	0	1	52	1	2010	10	3	1	0	n/a	n/a	7	6	6	5	6	5	5	6	5.57143
25734	1	1	1	2	2	1	4	10	10	4	4	4	0	0	0	0	1	52	1	2010	10	3	1	0	n/a	n/a	7	6	6	5	6	5	5	6	5.57143
25734	1	1	2	2	8	23	70	6	6	5	70	5	0	0	0	0	1	52	1	2010	10	3	1	0	n/a	n/a	7	6	6	5	6	5	5	6	5.57143
25734	1	1	5	2	1	1	1	19	19	2	1	2	0	0	0	0	1	52	1	2010	10	3	1	0	n/a	n/a	7	6	6	5	6	5	5	6	5.57143
25734	1	1	6	2	5	3	20	-19	19	5	3	5	17	17	0	0	1	52	1	2010	10	3	1	0	n/a	n/a	7	6	6	5	6	5	5	6	5.57143
25734	1	1	7	2	10	57	2	-55	55	4	57	5	-55	55	-1	1	1	52	1	2010	10	3	1	0	n/a	n/a	7	6	6	5	6	5	5	6	5.57143
25734	1	0	12	1	8	21	40	0	0	5	30	5	10	10	0	0	1	52	1	2010	10	3	1	0	n/a	n/a	7	6	6	5	6	5	5	6	5.57143
25734	1	0	13	1	4	2	15	3	3	4	5	4	10	10	0	0	1	52	1	2010	10	3	1	0	n/a	n/a	7	6	6	5	6	5	5	6	5.57143
25734	1	0	14	1	7	9	15	48	48	4	10	4	5	5	0	0	1	52	1	2010	10	3	1	0	n/a	n/a	7	6	6	5	6	5	5	6	5.57143
25734	1	0	15	1	6	5	15	2	2	4	10	4	5	5	0	0	1	52	1	2010	10	3	1	0	n/a	n/a	7	6	6	5	6	5	5	6	5.57143
25734	1	0	16	1	1	1	5	17	17	3	5	2	0	0	1	1	1	52	1	2010	10	3	1	0	n/a	n/a	7	6	6	5	6	5	5	6	5.57143
25734	1	0	17	1	2	1	2	25	25	2	2	2	0	0	0	0	1	52	1	2010	10	3	1	0	n/a	n/a	7	6	6	5	6	5	5	6	5.57143
25734	1	0	18	1	3	1	10	11	11	4	1	2	9	9	2	2	1	52	1	2010	10	3	1	0	n/a	n/a	7	6	6	5	6	5	5	6	5.57143
25734	1	0	19	1	5	4	5	47	47	2	5	2	0	0	0	0	1	52	1	2010	10	3	1	0	n/a	n/a	7	6	6	5	6	5	5	6	5.57143
25734	1	0	20	1	10	57	2	10	10	2	57	5	-55	55	-3	3	1	52	1	2010	10	3	1	0	n/a	n/a	7	6	6	5	6	5	5	6	5.57143
25734	1	0	11	1	9	39	20	-55	55	5	20	5	0	0	0	0	1	52	1	2010	10	3	1	0	n/a	n/a	7	6	6	5	6	5	5	6	5.57143
26347	1	0	12	1	1	1	2	1	1	2	2	2	0	0	0	0	1	44	1	2003	17	3	1	0	n/a	n/a	6	6	5	6	7	6	6	6	6
26347	1	0	14	1	5	4	25	2	2	5	10	5	15	15	0	0	1	44	1	2003	17	3	1	0	n/a	n/a	6	6	5	6	7	6	6	6	6
26347	1	0	20	1	8	21	45	3	3	5	30	5	15	15	0	0	1	44	1	2003	17	3	1	0	n/a	n/a	6	6	5	6	7	6	6	6	6
26347	1	0	13	1	3	1	4	3	3	4	2	4	2	2	0	0	1	44	1	2003	17	3	1	0	n/a	n/a	6	6	5	6	7	6	6	6	6
26347	1	0	18	1	10	57	14	21	21	5	50	5	-36	36	0	0	1	44	1	2003	17	3	1	0	n/a	n/a	6	6	5	6	7	6	6	6	6
26347	1	0	19	1	9	39	50	-2	2	5	45	5	5	5	0	0	1	44	1	2003	17	3	1	0	n/a	n/a	6	6	5	6	7	6	6	6	6
26347	1	0	11	1	2	1	3	-3	3	3	1	2	2	2	1	1	1	44	1	2003	17	3	1	0	n/a	n/a	6	6	5	6	7	6	6	6	6
26347	1	1	8	2	1	1	2	24	24	2	2	2	0	0	0	0	1	44	1	2003	17	3	1	0	n/a	n/a	6	6	5	6	7	6	6	6	6
26347	1	1	9	2	7	9	6	11	11	4	9	4	-3	3	0	0	1	44	1	2003	17	3	1	0	n/a	n/a	6	6	5	6	7	6	6	6	6
26347	1	1	10	2	4	2	4	-43	43	2	2	2	2	2	0	0	1	44	1	2003	17	3	1	0	n/a	n/a	6	6	5	6	7	6	6	6	6
26347	1	0	15	1	4	2	5	1	1	4	4	4	1	1	0	0	1	44	1	2003	17	3	1	0	n/a	n/a	6	6	5	6	7	6	6	6	6
26347	1	0	16	1	7	9	6	3	3	4	9	5	-3	3	-1	1	1	44	1	2003	17	3	1	0	n/a	n/a	6	6	5	6	7	6	6	6	6
26347	1	0	17	1	6	5	3	8	8	2	5	4	-2	2	-2	2	1	44	1	2003	17	3	1	0	n/a	n/a	6	6	5	6	7	6	6	6	6
26347	1	1	1	2	3	2	10	2	2	2	5	2	5	5	0	0	1	44	1	2003	17	3	1	0	n/a	n/a	6	6	5	6	7	6	6	6	6
26347	1	1	2	2	9	40	35	5	5	4	40	4	-5	5	0	0	1	44	1	2003	17	3	1	0	n/a	n/a	6	6	5	6	7	6	6	6	6
26347	1	1	3	2	10	57	10	13	13	2	40	5	-30	30	-3	3	1	44	1	2003	17	3	1	0	n/a	n/a	6	6	5	6	7	6	6	6	6
26347	1	1	4	2	8	23	80	-3	3	5	30	5	50	50	0	0	1	44	1	2003	17	3	1	0	n/a	n/a	6	6	5	6	7	6	6	6	6
26347	1	1	5	2	5	3	8	57	57	2	6	2	2	2	0	0	1	44	1	2003	17	3	1	0	n/a	n/a	6	6	5	6	7	6	6	6	6
26347	1	1	6	2	2	1	4	-5	5	3	3	2	1	1	1	1	1	44	1	2003	17	3	1	0	n/a	n/a	6	6	5	6	7	6	6	6	6
26347	1	1	7	2	6	5	18	-47	47	4	7	4	11	11	0	0	1	44	1	2003	17	3	1	0	n/a	n/a	6	6	5	6	7	6	6	6	6
26366	0	1	4	1	3	1	15	4	4	5	15	5	0	0	0	0	0	62	1	2002	18	3	0	n/a	n/a	n/a	9	1	1	2	1	7	1	1	2
26366	0	1	3	1	4	2	3	2	2	5	2	4	1	1	1	1	0	62	1	2002	18	3	0	n/a	n/a	n/a	9	1	1	2	1	7	1	1	2
26366	0	1	6	1	9	39	2	14	14	1	2	1	0	0	0	0	0	62	1	2002	18	3	0	n/a	n/a	n/a	9	1	1	2	1	7	1	1	2
26366	0	1	7	1	5	4	2	1	1	1	2	1	0	0	0	0	0	62	1	2002	18	3	0	n/a	n/a	n/a	9	1	1	2	1	7	1	1	2
26366	0	0	16	2	2	1	5	-2	2	5	5	5	0	0	0	0	0	62	1	2002	18	3	0	n/a	n/a	n/a	9	1	1	2	1	7	1	1	2
26366	0	1	5	1	10	57	1	-4	4	1	1	1	0	0	0	0	0	62	1	2002	18	3	0	n/a	n/a	n/a	9	1	1	2	1	7	1	1	2
26366	0	0	14	2	3	2	8	-6	6	5	8	5	0	0	0	0	0	62	1	2002	18	3	0	n/a	n/a	n/a	9	1	1	2	1	7	1	1	2
26366	0	0	15	2	6	5	3	12	12	5	3	5	0	0	0	0	0	62	1	2002	18	3	0	n/a	n/a	n/a	9	1	1	2	1	7	1	1	2
26366	0	0	20	2	5	3	10	-37	37	5	10	5	0	0	0	0	0	62	1	2002	18	3	0	n/a	n/a	n/a	9	1	1	2	1	7	1	1	2
26366	0	0	13	2	9	40	5	-56	56	4	5	4	0	0	0	0	0	62	1	2002	18	3	0	n/a	n/a	n/a	9	1	1	2	1	7	1	1	2
26366	0	1	1	1	2	1	3	-1	1	2	1	1	2	2	1	1	0	62	1	2002	18	3	0	n/a	n/a	n/a	9	1	1	2	1	7	1	1	2
26366	0	1	10	1	6	5	1	4	4	1	1	1	0	0	0	0	0	62	1	2002	18	3	0	n/a	n/a	n/a	9	1	1	2	1	7	1	1	2
26366	0	1	2	1	1	1	5	6	6	4	1	2	4	4	2	2	0	62	1	2002	18	3	0	n/a	n/a	n/a	9	1	1	2	1	7	1	1	2
26366	0	0	12	2	8	23	4	-1	1	4	4	4	0	0	0	0	0	62	1	2002	18	3	0	n/a	n/a	n/a	9	1	1	2	1	7	1	1	2
26366	0	1	8	1	7	9	3	7	7	5	3	5	0	0	0	0	0	62	1	2002	18	3	0	n/a	n/a	n/a	9	1	1	2	1	7	1	1	2
26366	0	1	9	1	8	21	33	-2	2	5	33	5	0	0	0	0	0	62	1	2002	18	3	0	n/a	n/a	n/a	9	1	1	2	1	7	1	1	2
26366	0	0	19	2	1	1	0	-7	7	1	0	1	0	0	0	0	0	62	1	2002	18	3	0	n/a	n/a	n/a	9	1	1	2	1	7	1	1	2
26366	0	0	17	2	7	9	2	-19	19	5	2	2	0	0	3	-3	0	62	1	2002	18	3	0	n/a	n/a	n/a	9	1	1	2	1	7	1	1	2
26366	0	0	11	2	10	57	1	-35	35	1	1	1	0	0	0	0	0	62	1	2002	18	3	0	n/a	n/a	n/a	9	1	1	2	1	7	1	1	2
26366	0	0	18	2	4	2	1	-56	56	1	1	1	0	0	0	0	0	62	1	2002	18	3	0	n/a	n/a	n/a	9	1	1	2	1	7	1	1	2
26683	1	0	18	1	2	1	5	4	4	3	2	3	3	3	0	0	1	58	1	1989	31	3	1	0	n/a	n/a	6	5	4	5	6	5	1	5	4.42857
26683	1	0	19	1	3	1	10	4	4	4	2	4	8	8	0	0	1	58	1	1989	31	3	1	0	n/a	n/a	6	5	4	5	6	5	1	5	4.42857
26683	1	0	20	1	7	9	30	9	9	5	10	5	20	20	0	0	1	58	1	1989	31	3	1	0	n/a	n/a	6	5	4	5	6	5	1	5	4.42857
26683	1	1	1	2	9	40	40	0	0	5	40	5	0	0	0	0	1	58	1	1989	31	3	1	0	n/a	n/a	6	5	4	5	6	5	1	5	4.42857
26683	1	1	2	2	2	1	2	1	1	4	1	4	1	1	0	0	1	58	1	1989	31	3	1	0	n/a	n/a	6	5	4	5	6	5	1	5	4.42857
26683	1	1	3	2	10	57	80	5	5	5	60	5	20	20	0	0	1	58	1	1989	31	3	1	0	n/a	n/a	6	5	4	5	6	5	1	5	4.42857
26683	1	0	15	1	6	5	10	21	21	4	5	4	5	5	0	0	1	58	1	1989	31	3	1	0	n/a	n/a	6	5	4	5	6	5	1	5	4.42857
26683	1	0	16	1	10	57	5	29	29	4	40	4	-35	35	0	0	1	58	1	1989	31	3	1	0	n/a	n/a	6	5	4	5	6	5	1	5	4.42857
26683	1	0	17	1	1	1	5	-24	24	4	2	4	3	3	0	0	1	58	1	1989	31	3	1	0	n/a	n/a	6	5	4	5	6	5	1	5	4.42857
26683	1	1	4	2	4	2	5	-52	52	4	3	4	2	2	0	0	1	58	1	1989	31	3	1	0	n/a	n/a	6	5	4	5	6	5	1	5	4.42857
26683	1	1	5	2	8	23	50	0	0	5	25	5	25	25	0	0	1	58	1	1989	31	3	1	0	n/a	n/a	6	5	4	5	6	5	1	5	4.42857
26683	1	1	6	2	3	2	40	1	1	5	10	5	30	30	0	0	1	58	1	1989	31	3	1	0	n/a	n/a	6	5	4	5	6	5	1	5	4.42857
26683	1	1	7	2	6	5	20	38	38	5	10	5	10	10	0	0	1	58	1	1989	31	3	1	0	n/a	n/a	6	5	4	5	6	5	1	5	4.42857
26683	1	1	8	2	7	9	25	3	3	5	10	5	15	15	0	0	1	58	1	1989	31	3	1	0	n/a	n/a	6	5	4	5	6	5	1	5	4.42857
26683	1	1	9	2	1	1	1	-1	1	3	1	2	0	0	1	1	1	58	1	1989	31	3	1	0	n/a	n/a	6	5	4	5	6	5	1	5	4.42857
26683	1	0	11	1	5	4	5	15	15	4	5	4	0	0	0	0	1	58	1	1989	31	3	1	0	n/a	n/a	6	5	4	5	6	5	1	5	4.42857
26683	1	0	12	1	4	2	2	16	16	4	2	4	0	0	0	0	1	58	1	1989	31	3	1	0	n/a	n/a	6	5	4	5	6	5	1	5	4.42857
26683	1	0	13	1	9	39	15	27	27	4	40	5	-25	25	-1	1	1	58	1	1989	31	3	1	0	n/a	n/a	6	5	4	5	6	5	1	5	4.42857
26683	1	0	14	1	8	21	50	0	0	5	20	5	30	30	0	0	1	58	1	1989	31	3	1	0	n/a	n/a	6	5	4	5	6	5	1	5	4.42857
26683	1	1	10	2	5	3	2	23	23	3	2	3	0	0	0	0	1	58	1	1989	31	3	1	0	n/a	n/a	6	5	4	5	6	5	1	5	4.42857
26802	1	1	1	1	9	39	30	1	1	4	40	5	-10	10	-1	1	0	45	1	2001	19	3	1	1	1	1	3	5	2	2	3	2	5	5	3.42857
26802	1	1	2	1	3	1	50	4	4	5	20	4	30	30	1	1	0	45	1	2001	19	3	1	1	1	1	3	5	2	2	3	2	5	5	3.42857
26802	1	1	3	1	10	57	10	49	49	2	20	4	-10	10	-2	2	0	45	1	2001	19	3	1	1	1	1	3	5	2	2	3	2	5	5	3.42857
26802	1	1	4	1	8	21	60	4	4	5	40	5	20	20	0	0	0	45	1	2001	19	3	1	1	1	1	3	5	2	2	3	2	5	5	3.42857
26802	1	1	5	1	7	9	50	16	16	5	15	2	35	35	3	3	0	45	1	2001	19	3	1	1	1	1	3	5	2	2	3	2	5	5	3.42857
26802	1	1	6	1	5	4	20	0	0	4	10	2	10	10	2	2	0	45	1	2001	19	3	1	1	1	1	3	5	2	2	3	2	5	5	3.42857
26802	1	1	7	1	1	1	2	41	41	1	2	1	0	0	0	0	0	45	1	2001	19	3	1	1	1	1	3	5	2	2	3	2	5	5	3.42857
26802	1	1	8	1	4	2	6	39	39	2	3	1	3	3	1	1	0	45	1	2001	19	3	1	1	1	1	3	5	2	2	3	2	5	5	3.42857
26802	1	1	9	1	2	1	5	-9	9	1	1	1	4	4	0	0	0	45	1	2001	19	3	1	1	1	1	3	5	2	2	3	2	5	5	3.42857
26802	1	1	10	1	6	5	5	-47	47	2	5	2	0	0	0	0	0	45	1	2001	19	3	1	1	1	1	3	5	2	2	3	2	5	5	3.42857
26802	1	0	12	2	6	5	20	2	2	4	10	4	10	10	0	0	0	45	1	2001	19	3	1	1	1	1	3	5	2	2	3	2	5	5	3.42857
26802	1	0	13	2	4	2	5	1	1	3	5	2	0	0	1	1	0	45	1	2001	19	3	1	1	1	1	3	5	2	2	3	2	5	5	3.42857
26802	1	0	14	2	8	23	30	8	8	5	30	5	0	0	0	0	0	45	1	2001	19	3	1	1	1	1	3	5	2	2	3	2	5	5	3.42857
26802	1	0	11	2	5	3	20	3	3	5	5	4	15	15	1	1	0	45	1	2001	19	3	1	1	1	1	3	5	2	2	3	2	5	5	3.42857
26802	1	0	16	2	1	1	3	17	17	1	2	1	1	1	0	0	0	45	1	2001	19	3	1	1	1	1	3	5	2	2	3	2	5	5	3.42857
26802	1	0	17	2	7	9	7	15	15	2	7	2	0	0	0	0	0	45	1	2001	19	3	1	1	1	1	3	5	2	2	3	2	5	5	3.42857
26802	1	0	18	2	9	40	15	-2	2	4	20	4	-5	5	0	0	0	45	1	2001	19	3	1	1	1	1	3	5	2	2	3	2	5	5	3.42857
26802	1	0	15	2	2	1	2	7	7	1	2	1	0	0	0	0	0	45	1	2001	19	3	1	1	1	1	3	5	2	2	3	2	5	5	3.42857
26802	1	0	20	2	10	57	15	-25	25	4	20	4	-5	5	0	0	0	45	1	2001	19	3	1	1	1	1	3	5	2	2	3	2	5	5	3.42857
26802	1	0	19	2	3	2	10	-42	42	4	5	4	5	5	0	0	0	45	1	2001	19	3	1	1	1	1	3	5	2	2	3	2	5	5	3.42857
27092	0	1	9	1	5	4	30	14	14	4	20	4	10	10	0	0	0	36	1	2017	3	3	0	n/a	n/a	n/a	5	2	3	3	4	3	3	4	3.14286
27092	0	0	15	2	9	40	50	14	14	5	50	5	0	0	0	0	0	36	1	2017	3	3	0	n/a	n/a	n/a	5	2	3	3	4	3	3	4	3.14286
27092	0	0	16	2	8	23	60	49	49	5	60	5	0	0	0	0	0	36	1	2017	3	3	0	n/a	n/a	n/a	5	2	3	3	4	3	3	4	3.14286
27092	0	0	17	2	3	2	30	18	18	4	20	4	10	10	0	0	0	36	1	2017	3	3	0	n/a	n/a	n/a	5	2	3	3	4	3	3	4	3.14286
27092	0	0	18	2	6	5	30	26	26	4	20	4	10	10	0	0	0	36	1	2017	3	3	0	n/a	n/a	n/a	5	2	3	3	4	3	3	4	3.14286
27092	0	0	19	2	2	1	10	45	45	3	8	3	2	2	0	0	0	36	1	2017	3	3	0	n/a	n/a	n/a	5	2	3	3	4	3	3	4	3.14286
27092	0	0	20	2	1	1	8	41	41	3	5	3	3	3	0	0	0	36	1	2017	3	3	0	n/a	n/a	n/a	5	2	3	3	4	3	3	4	3.14286
27092	0	1	2	1	4	2	20	29	29	3	15	3	5	5	0	0	0	36	1	2017	3	3	0	n/a	n/a	n/a	5	2	3	3	4	3	3	4	3.14286
27092	0	1	3	1	6	5	50	11	11	5	50	5	0	0	0	0	0	36	1	2017	3	3	0	n/a	n/a	n/a	5	2	3	3	4	3	3	4	3.14286
27092	0	1	4	1	3	1	50	-42	42	5	50	5	0	0	0	0	0	36	1	2017	3	3	0	n/a	n/a	n/a	5	2	3	3	4	3	3	4	3.14286
27092	0	1	5	1	2	1	15	7	7	2	15	2	0	0	0	0	0	36	1	2017	3	3	0	n/a	n/a	n/a	5	2	3	3	4	3	3	4	3.14286
27092	0	0	11	2	10	57	10	9	9	2	30	4	-20	20	-2	2	0	36	1	2017	3	3	0	n/a	n/a	n/a	5	2	3	3	4	3	3	4	3.14286
27092	0	1	10	1	9	39	50	28	28	5	50	5	0	0	0	0	0	36	1	2017	3	3	0	n/a	n/a	n/a	5	2	3	3	4	3	3	4	3.14286
27092	0	0	13	2	4	2	40	38	38	4	35	5	5	5	-1	-1	0	36	1	2017	3	3	0	n/a	n/a	n/a	5	2	3	3	4	3	3	4	3.14286
27092	0	0	14	2	7	9	25	47	47	4	20	5	5	5	-1	-1	0	36	1	2017	3	3	0	n/a	n/a	n/a	5	2	3	3	4	3	3	4	3.14286
27092	0	1	1	1	10	57	15	25	25	5	20	5	-5	5	0	0	0	36	1	2017	3	3	0	n/a	n/a	n/a	5	2	3	3	4	3	3	4	3.14286
27092	0	1	8	1	8	21	50	16	16	5	50	5	0	0	0	0	0	36	1	2017	3	3	0	n/a	n/a	n/a	5	2	3	3	4	3	3	4	3.14286
27092	0	0	12	2	5	3	50	37	37	5	50	5	0	0	0	0	0	36	1	2017	3	3	0	n/a	n/a	n/a	5	2	3	3	4	3	3	4	3.14286
27092	0	1	7	1	7	9	50	10	10	5	40	5	10	10	0	0	0	36	1	2017	3	3	0	n/a	n/a	n/a	5	2	3	3	4	3	3	4	3.14286
27092	0	1	6	1	1	1	15	-47	47	2	15	2	0	0	0	0	0	36	1	2017	3	3	0	n/a	n/a	n/a	5	2	3	3	4	3	3	4	3.14286
27383	0	1	6	1	8	21	10	3	3	5	20	5	-10	10	0	0	0	53	1	1994	26	3	1	0	n/a	n/a	5	7	6	5	7	7	7	7	6.57143
27383	0	1	7	1	3	1	25	24	24	5	1	5	24	24	0	0	0	53	1	1994	26	3	1	0	n/a	n/a	5	7	6	5	7	7	7	7	6.57143
27383	0	0	13	2	3	2	40	24	24	5	2	4	38	38	1	1	0	53	1	1994	26	3	1	0	n/a	n/a	5	7	6	5	7	7	7	7	6.57143
27383	0	0	14	2	5	3	5	38	38	3	3	3	2	2	0	0	0	53	1	1994	26	3	1	0	n/a	n/a	5	7	6	5	7	7	7	7	6.57143
27383	0	1	5	1	1	1	4	6	6	4	2	3	2	2	1	1	0	53	1	1994	26	3	1	0	n/a	n/a	5	7	6	5	7	7	7	7	6.57143
27383	0	0	12	2	8	23	50	15	15	5	25	5	25	25	0	0	0	53	1	1994	26	3	1	0	n/a	n/a	5	7	6	5	7	7	7	7	6.57143
27383	0	0	16	2	6	5	20	41	41	5	10	5	10	10	0	0	0	53	1	1994	26	3	1	0	n/a	n/a	5	7	6	5	7	7	7	7	6.57143
27383	0	1	3	1	6	5	20	-11	11	5	5	5	15	15	0	0	0	53	1	1994	26	3	1	0	n/a	n/a	5	7	6	5	7	7	7	7	6.57143
27383	0	0	15	2	2	1	10	1	1	4	2	4	8	8	0	0	0	53	1	1994	26	3	1	0	n/a	n/a	5	7	6	5	7	7	7	7	6.57143
27383	0	0	11	2	1	1	2	-47	47	3	1	3	1	1	0	0	0	53	1	1994	26	3	1	0	n/a	n/a	5	7	6	5	7	7	7	7	6.57143
27383	0	1	1	1	4	2	40	1	1	5	2	5	38	38	0	0	0	53	1	1994	26	3	1	0	n/a	n/a	5	7	6	5	7	7	7	7	6.57143
27383	0	1	2	1	7	9	50	9	9	5	9	5	41	41	0	0	0	53	1	1994	26	3	1	0	n/a	n/a	5	7	6	5	7	7	7	7	6.57143
27383	0	1	4	1	5	4	10	38	38	4	5	4	5	5	0	0	0	53	1	1994	26	3	1	0	n/a	n/a	5	7	6	5	7	7	7	7	6.57143
27383	0	1	8	1	10	57	10	3	3	4	60	5	-50	50	-1	1	0	53	1	1994	26	3	1	0	n/a	n/a	5	7	6	5	7	7	7	7	6.57143
27383	0	0	19	2	4	2	5	2	2	3	2	4	3	3	-1	-1	0	53	1	1994	26	3	1	0	n/a	n/a	5	7	6	5	7	7	7	7	6.57143
27383	0	1	9	1	2	1	25	15	15	4	1	4	24	24	0	0	0	53	1	1994	26	3	1	0	n/a	n/a	5	7	6	5	7	7	7	7	6.57143
27383	0	0	18	2	7	9	10	1	1	4	10	4	0	0	0	0	0	53	1	1994	26	3	1	0	n/a	n/a	5	7	6	5	7	7	7	7	6.57143
27383	0	0	17	2	10	57	5	27	27	4	50	5	-45	45	-1	1	0	53	1	1994	26	3	1	0	n/a	n/a	5	7	6	5	7	7	7	7	6.57143
27383	0	0	20	2	9	40	40	0	0	5	40	5	0	0	0	0	0	53	1	1994	26	3	1	0	n/a	n/a	5	7	6	5	7	7	7	7	6.57143
27383	0	1	10	1	9	39	40	-52	52	5	40	5	0	0	0	0	0	53	1	1994	26	3	1	0	n/a	n/a	5	7	6	5	7	7	7	7	6.57143
27387	0	1	3	1	2	1	5	0	0	4	1	4	4	4	0	0	1	34	1	2014	6	2	1	0	n/a	n/a	6	6	6	3	5	4	6	6	5.14286
27387	0	1	2	1	1	1	1	4	4	2	1	2	0	0	0	0	1	34	1	2014	6	2	1	0	n/a	n/a	6	6	6	3	5	4	6	6	5.14286
27387	0	1	5	1	8	21	50	27	27	5	21	5	29	29	0	0	1	34	1	2014	6	2	1	0	n/a	n/a	6	6	6	3	5	4	6	6	5.14286
27387	0	1	1	1	5	4	5	1	1	5	4	5	1	1	0	0	1	34	1	2014	6	2	1	0	n/a	n/a	6	6	6	3	5	4	6	6	5.14286
27387	0	1	4	1	7	9	8	1	1	5	8	5	0	0	0	0	1	34	1	2014	6	2	1	0	n/a	n/a	6	6	6	3	5	4	6	6	5.14286
27387	0	0	18	2	8	23	20	10	10	5	25	5	-5	5	0	0	1	34	1	2014	6	2	1	0	n/a	n/a	6	6	6	3	5	4	6	6	5.14286
27387	0	1	6	1	4	2	3	-1	1	5	3	5	0	0	0	0	1	34	1	2014	6	2	1	0	n/a	n/a	6	6	6	3	5	4	6	6	5.14286
27387	0	1	7	1	9	39	20	29	29	5	39	5	-19	19	0	0	1	34	1	2014	6	2	1	0	n/a	n/a	6	6	6	3	5	4	6	6	5.14286
27387	0	1	10	1	6	5	15	-19	19	5	5	5	10	10	0	0	1	34	1	2014	6	2	1	0	n/a	n/a	6	6	6	3	5	4	6	6	5.14286
27387	0	0	12	2	4	2	4	-17	17	5	3	5	1	1	0	0	1	34	1	2014	6	2	1	0	n/a	n/a	6	6	6	3	5	4	6	6	5.14286
27387	0	1	8	1	10	57	40	1	1	5	57	5	-17	17	0	0	1	34	1	2014	6	2	1	0	n/a	n/a	6	6	6	3	5	4	6	6	5.14286
27387	0	0	13	2	10	57	3	4	4	5	40	5	-37	37	0	0	1	34	1	2014	6	2	1	0	n/a	n/a	6	6	6	3	5	4	6	6	5.14286
27387	0	0	11	2	6	5	40	3	3	5	15	5	25	25	0	0	1	34	1	2014	6	2	1	0	n/a	n/a	6	6	6	3	5	4	6	6	5.14286
27387	0	0	15	2	1	1	2	2	2	3	1	3	1	1	0	0	1	34	1	2014	6	2	1	0	n/a	n/a	6	6	6	3	5	4	6	6	5.14286
27387	0	0	19	2	9	40	60	7	7	5	45	5	15	15	0	0	1	34	1	2014	6	2	1	0	n/a	n/a	6	6	6	3	5	4	6	6	5.14286
27387	0	0	14	2	2	1	5	35	35	4	2	4	3	3	0	0	1	34	1	2014	6	2	1	0	n/a	n/a	6	6	6	3	5	4	6	6	5.14286
27387	0	1	9	1	3	1	28	11	11	5	1	3	27	27	2	2	1	34	1	2014	6	2	1	0	n/a	n/a	6	6	6	3	5	4	6	6	5.14286
27387	0	0	16	2	5	3	10	-3	3	5	5	5	5	5	0	0	1	34	1	2014	6	2	1	0	n/a	n/a	6	6	6	3	5	4	6	6	5.14286
27387	0	0	20	2	7	9	20	20	20	5	15	5	5	5	0	0	1	34	1	2014	6	2	1	0	n/a	n/a	6	6	6	3	5	4	6	6	5.14286
27387	0	0	17	2	3	2	5	-54	54	5	4	5	1	1	0	0	1	34	1	2014	6	2	1	0	n/a	n/a	6	6	6	3	5	4	6	6	5.14286
28203	0	0	12	1	10	57	15	0	0	4	20	4	-5	5	0	0	0	43	1	2009	11	3	1	1	1	1	5	6	5	6	5	4	5	6	5.28571
28203	0	0	13	1	3	1	25	1	1	5	20	5	5	5	0	0	0	43	1	2009	11	3	1	1	1	1	5	6	5	6	5	4	5	6	5.28571
28203	0	0	14	1	2	1	2	24	24	1	2	1	0	0	0	0	0	43	1	2009	11	3	1	1	1	1	5	6	5	6	5	4	5	6	5.28571
28203	0	0	16	1	9	39	20	0	0	5	20	5	0	0	0	0	0	43	1	2009	11	3	1	1	1	1	5	6	5	6	5	4	5	6	5.28571
28203	0	0	17	1	1	1	1	6	6	1	1	1	0	0	0	0	0	43	1	2009	11	3	1	1	1	1	5	6	5	6	5	4	5	6	5.28571
28203	0	0	18	1	5	4	10	-3	3	4	10	3	0	0	1	1	0	43	1	2009	11	3	1	1	1	1	5	6	5	6	5	4	5	6	5.28571
28203	0	0	15	1	8	21	25	6	6	5	25	5	0	0	0	0	0	43	1	2009	11	3	1	1	1	1	5	6	5	6	5	4	5	6	5.28571
28203	0	1	6	2	6	5	25	4	4	5	10	5	15	15	0	0	0	43	1	2009	11	3	1	1	1	1	5	6	5	6	5	4	5	6	5.28571
28203	0	1	3	2	3	2	20	-19	19	5	10	5	10	10	0	0	0	43	1	2009	11	3	1	1	1	1	5	6	5	6	5	4	5	6	5.28571
28203	0	1	4	2	5	3	5	-42	42	5	5	5	0	0	0	0	0	43	1	2009	11	3	1	1	1	1	5	6	5	6	5	4	5	6	5.28571
28203	0	1	5	2	8	23	20	0	0	5	20	5	0	0	0	0	0	43	1	2009	11	3	1	1	1	1	5	6	5	6	5	4	5	6	5.28571
28203	0	1	10	2	4	2	2	1	1	3	2	2	0	0	1	1	0	43	1	2009	11	3	1	1	1	1	5	6	5	6	5	4	5	6	5.28571
28203	0	1	7	2	10	57	15	18	18	4	20	4	-5	5	0	0	0	43	1	2009	11	3	1	1	1	1	5	6	5	6	5	4	5	6	5.28571
28203	0	1	8	2	1	1	1	0	0	1	1	1	0	0	0	0	0	43	1	2009	11	3	1	1	1	1	5	6	5	6	5	4	5	6	5.28571
28203	0	1	9	2	9	40	30	2	2	5	30	5	0	0	0	0	0	43	1	2009	11	3	1	1	1	1	5	6	5	6	5	4	5	6	5.28571
28203	0	1	1	2	2	1	2	20	20	3	2	3	0	0	0	0	0	43	1	2009	11	3	1	1	1	1	5	6	5	6	5	4	5	6	5.28571
28203	0	1	2	2	7	9	2	-7	7	2	2	2	0	0	0	0	0	43	1	2009	11	3	1	1	1	1	5	6	5	6	5	4	5	6	5.28571
28203	0	0	11	1	6	5	2	-3	3	2	2	2	0	0	0	0	0	43	1	2009	11	3	1	1	1	1	5	6	5	6	5	4	5	6	5.28571
28203	0	0	20	1	7	9	15	-10	10	5	15	5	0	0	0	0	0	43	1	2009	11	3	1	1	1	1	5	6	5	6	5	4	5	6	5.28571
28203	0	0	19	1	4	2	2	-42	42	2	2	2	0	0	0	0	0	43	1	2009	11	3	1	1	1	1	5	6	5	6	5	4	5	6	5.28571
29277	0	0	11	2	1	1	15	9	9	2	15	2	0	0	0	0	1	36	1	2013	7	3	1	0	n/a	n/a	6	5	2	5	6	5	2	6	4.42857
29277	0	0	18	2	5	3	15	4	4	4	10	4	5	5	0	0	1	36	1	2013	7	3	1	0	n/a	n/a	6	5	2	5	6	5	2	6	4.42857
29277	0	0	13	2	6	5	30	39	39	5	30	5	0	0	0	0	1	36	1	2013	7	3	1	0	n/a	n/a	6	5	2	5	6	5	2	6	4.42857
29277	0	0	14	2	8	23	25	28	28	5	25	5	0	0	0	0	1	36	1	2013	7	3	1	0	n/a	n/a	6	5	2	5	6	5	2	6	4.42857
29277	0	0	15	2	10	57	10	11	11	2	20	3	-10	10	-1	1	1	36	1	2013	7	3	1	0	n/a	n/a	6	5	2	5	6	5	2	6	4.42857
29277	0	0	17	2	4	2	5	15	15	2	5	2	0	0	0	0	1	36	1	2013	7	3	1	0	n/a	n/a	6	5	2	5	6	5	2	6	4.42857
29277	0	1	1	1	3	1	40	6	6	4	25	4	15	15	0	0	1	36	1	2013	7	3	1	0	n/a	n/a	6	5	2	5	6	5	2	6	4.42857
29277	0	0	19	2	3	2	5	39	39	2	5	2	0	0	0	0	1	36	1	2013	7	3	1	0	n/a	n/a	6	5	2	5	6	5	2	6	4.42857
29277	0	0	20	2	2	1	5	21	21	2	5	2	0	0	0	0	1	36	1	2013	7	3	1	0	n/a	n/a	6	5	2	5	6	5	2	6	4.42857
29277	0	1	4	1	7	9	15	-37	37	4	15	4	0	0	0	0	1	36	1	2013	7	3	1	0	n/a	n/a	6	5	2	5	6	5	2	6	4.42857
29277	0	1	5	1	5	4	15	14	14	4	15	4	0	0	0	0	1	36	1	2013	7	3	1	0	n/a	n/a	6	5	2	5	6	5	2	6	4.42857
29277	0	1	6	1	6	5	20	4	4	5	20	5	0	0	0	0	1	36	1	2013	7	3	1	0	n/a	n/a	6	5	2	5	6	5	2	6	4.42857
29277	0	1	7	1	10	57	20	3	3	5	50	5	-30	30	0	0	1	36	1	2013	7	3	1	0	n/a	n/a	6	5	2	5	6	5	2	6	4.42857
29277	0	1	8	1	1	1	10	3	3	2	10	2	0	0	0	0	1	36	1	2013	7	3	1	0	n/a	n/a	6	5	2	5	6	5	2	6	4.42857
29277	0	0	12	2	7	9	25	12	12	4	25	5	0	0	-1	-1	1	36	1	2013	7	3	1	0	n/a	n/a	6	5	2	5	6	5	2	6	4.42857
29277	0	1	10	1	9	39	60	25	25	5	60	5	0	0	0	0	1	36	1	2013	7	3	1	0	n/a	n/a	6	5	2	5	6	5	2	6	4.42857
29277	0	1	2	1	4	2	30	16	16	4	30	4	0	0	0	0	1	36	1	2013	7	3	1	0	n/a	n/a	6	5	2	5	6	5	2	6	4.42857
29277	0	1	3	1	2	1	5	2	2	2	5	2	0	0	0	0	1	36	1	2013	7	3	1	0	n/a	n/a	6	5	2	5	6	5	2	6	4.42857
29277	0	0	16	2	9	40	30	-10	10	4	30	4	0	0	0	0	1	36	1	2013	7	3	1	0	n/a	n/a	6	5	2	5	6	5	2	6	4.42857
29277	0	1	9	1	8	21	60	-47	47	5	60	4	0	0	1	1	1	36	1	2013	7	3	1	0	n/a	n/a	6	5	2	5	6	5	2	6	4.42857
29594	0	0	17	2	7	9	40	1	1	3	30	2	10	10	1	1	1	56	1	1989	31	3	1	0	n/a	n/a	8	5	2	5	6	5	4	6	4.71429
29594	0	0	12	2	6	5	20	4	4	2	15	2	5	5	0	0	1	56	1	1989	31	3	1	0	n/a	n/a	8	5	2	5	6	5	4	6	4.71429
29594	0	0	13	2	3	2	15	22	22	4	10	4	5	5	0	0	1	56	1	1989	31	3	1	0	n/a	n/a	8	5	2	5	6	5	4	6	4.71429
29594	0	0	15	2	5	3	20	2	2	4	15	4	5	5	0	0	1	56	1	1989	31	3	1	0	n/a	n/a	8	5	2	5	6	5	4	6	4.71429
29594	0	1	8	1	3	1	23	6	6	5	18	5	5	5	0	0	1	56	1	1989	31	3	1	0	n/a	n/a	8	5	2	5	6	5	4	6	4.71429
29594	0	1	9	1	2	1	5	10	10	1	3	1	2	2	0	0	1	56	1	1989	31	3	1	0	n/a	n/a	8	5	2	5	6	5	4	6	4.71429
29594	0	0	14	2	10	57	30	6	6	4	40	4	-10	10	0	0	1	56	1	1989	31	3	1	0	n/a	n/a	8	5	2	5	6	5	4	6	4.71429
29594	0	0	16	2	8	23	50	24	24	5	50	5	0	0	0	0	1	56	1	1989	31	3	1	0	n/a	n/a	8	5	2	5	6	5	4	6	4.71429
29594	0	0	11	2	1	1	2	-19	19	1	2	1	0	0	0	0	1	56	1	1989	31	3	1	0	n/a	n/a	8	5	2	5	6	5	4	6	4.71429
29594	0	1	3	1	5	4	10	-42	42	2	8	2	2	2	0	0	1	56	1	1989	31	3	1	0	n/a	n/a	8	5	2	5	6	5	4	6	4.71429
29594	0	1	10	1	9	39	20	1	1	2	25	2	-5	5	0	0	1	56	1	1989	31	3	1	0	n/a	n/a	8	5	2	5	6	5	4	6	4.71429
29594	0	1	7	1	10	57	15	7	7	2	30	3	-15	15	-1	1	1	56	1	1989	31	3	1	0	n/a	n/a	8	5	2	5	6	5	4	6	4.71429
29594	0	1	6	1	4	2	4	13	13	1	4	1	0	0	0	0	1	56	1	1989	31	3	1	0	n/a	n/a	8	5	2	5	6	5	4	6	4.71429
29594	0	0	19	2	2	1	8	8	8	2	5	2	3	3	0	0	1	56	1	1989	31	3	1	0	n/a	n/a	8	5	2	5	6	5	4	6	4.71429
29594	0	1	4	1	7	9	15	17	17	5	10	5	5	5	0	0	1	56	1	1989	31	3	1	0	n/a	n/a	8	5	2	5	6	5	4	6	4.71429
29594	0	1	5	1	6	5	15	15	15	5	10	5	5	5	0	0	1	56	1	1989	31	3	1	0	n/a	n/a	8	5	2	5	6	5	4	6	4.71429
29594	0	0	18	2	9	40	25	31	31	4	30	4	-5	5	0	0	1	56	1	1989	31	3	1	0	n/a	n/a	8	5	2	5	6	5	4	6	4.71429
29594	0	1	2	1	8	21	45	27	27	4	40	4	5	5	0	0	1	56	1	1989	31	3	1	0	n/a	n/a	8	5	2	5	6	5	4	6	4.71429
29594	0	0	20	2	4	2	10	-15	15	3	10	3	0	0	0	0	1	56	1	1989	31	3	1	0	n/a	n/a	8	5	2	5	6	5	4	6	4.71429
29594	0	1	1	1	1	1	2	-27	27	1	2	1	0	0	0	0	1	56	1	1989	31	3	1	0	n/a	n/a	8	5	2	5	6	5	4	6	4.71429
29822	1	1	2	1	2	1	2	1	1	3	2	2	0	0	1	1	0	41	1	2007	13	3	0	n/a	n/a	n/a	6	6	5	3	6	3	6	5	4.85714
29822	1	1	1	1	7	9	40	1	1	5	20	5	20	20	0	0	0	41	1	2007	13	3	0	n/a	n/a	n/a	6	6	5	3	6	3	6	5	4.85714
29822	1	1	6	1	9	39	20	34	34	4	30	4	-10	10	0	0	0	41	1	2007	13	3	0	n/a	n/a	n/a	6	6	5	3	6	3	6	5	4.85714
29822	1	1	3	1	10	57	40	3	3	5	50	5	-10	10	0	0	0	41	1	2007	13	3	0	n/a	n/a	n/a	6	6	5	3	6	3	6	5	4.85714
29822	1	1	4	1	3	1	35	1	1	4	20	4	15	15	0	0	0	41	1	2007	13	3	0	n/a	n/a	n/a	6	6	5	3	6	3	6	5	4.85714
29822	1	1	5	1	4	2	5	5	5	3	3	2	2	2	1	1	0	41	1	2007	13	3	0	n/a	n/a	n/a	6	6	5	3	6	3	6	5	4.85714
29822	1	0	11	2	10	57	60	31	31	5	60	5	0	0	0	0	0	41	1	2007	13	3	0	n/a	n/a	n/a	6	6	5	3	6	3	6	5	4.85714
29822	1	0	12	2	1	1	1	39	39	1	1	1	0	0	0	0	0	41	1	2007	13	3	0	n/a	n/a	n/a	6	6	5	3	6	3	6	5	4.85714
29822	1	0	13	2	7	9	5	-19	19	2	5	3	0	0	-1	1	0	41	1	2007	13	3	0	n/a	n/a	n/a	6	6	5	3	6	3	6	5	4.85714
29822	1	0	14	2	2	1	10	-17	17	3	5	2	5	5	1	1	0	41	1	2007	13	3	0	n/a	n/a	n/a	6	6	5	3	6	3	6	5	4.85714
29822	1	0	15	2	4	2	5	0	0	4	5	3	0	0	1	1	0	41	1	2007	13	3	0	n/a	n/a	n/a	6	6	5	3	6	3	6	5	4.85714
29822	1	0	16	2	9	40	10	9	9	3	30	4	-20	20	-1	1	0	41	1	2007	13	3	0	n/a	n/a	n/a	6	6	5	3	6	3	6	5	4.85714
29822	1	1	7	1	8	21	60	58	58	5	30	5	30	30	0	0	0	41	1	2007	13	3	0	n/a	n/a	n/a	6	6	5	3	6	3	6	5	4.85714
29822	1	1	8	1	6	5	10	3	3	3	6	3	4	4	0	0	0	41	1	2007	13	3	0	n/a	n/a	n/a	6	6	5	3	6	3	6	5	4.85714
29822	1	1	9	1	5	4	5	27	27	2	5	2	0	0	0	0	0	41	1	2007	13	3	0	n/a	n/a	n/a	6	6	5	3	6	3	6	5	4.85714
29822	1	1	10	1	1	1	2	10	10	2	2	2	0	0	0	0	0	41	1	2007	13	3	0	n/a	n/a	n/a	6	6	5	3	6	3	6	5	4.85714
29822	1	0	20	2	3	2	60	-4	4	5	10	4	50	50	1	1	0	41	1	2007	13	3	0	n/a	n/a	n/a	6	6	5	3	6	3	6	5	4.85714
29822	1	0	17	2	5	3	30	-18	18	4	10	3	20	20	1	1	0	41	1	2007	13	3	0	n/a	n/a	n/a	6	6	5	3	6	3	6	5	4.85714
29822	1	0	18	2	8	23	5	-30	30	2	15	4	-10	10	-2	2	0	41	1	2007	13	3	0	n/a	n/a	n/a	6	6	5	3	6	3	6	5	4.85714
29822	1	0	19	2	6	5	15	3	3	4	10	3	5	5	1	1	0	41	1	2007	13	3	0	n/a	n/a	n/a	6	6	5	3	6	3	6	5	4.85714
30078	1	0	13	2	5	3	20	29	29	3	10	2	10	10	1	1	0	38	1	2011	9	3	1	1	1	2	9	7	5	7	7	7	7	7	6.71429
30078	1	0	19	2	1	1	20	29	29	3	5	3	15	15	0	0	0	38	1	2011	9	3	1	1	1	2	9	7	5	7	7	7	7	7	6.71429
30078	1	0	20	2	2	1	10	69	69	3	5	2	5	5	1	1	0	38	1	2011	9	3	1	1	1	2	9	7	5	7	7	7	7	7	6.71429
30078	1	0	18	2	8	23	40	68	68	4	30	5	10	10	-1	-1	0	38	1	2011	9	3	1	1	1	2	9	7	5	7	7	7	7	7	6.71429
30078	1	1	10	1	5	4	30	26	26	3	10	2	20	20	1	1	0	38	1	2011	9	3	1	1	1	2	9	7	5	7	7	7	7	7	6.71429
30078	1	0	11	2	3	2	20	85	85	3	10	2	10	10	1	1	0	38	1	2011	9	3	1	1	1	2	9	7	5	7	7	7	7	7	6.71429
30078	1	0	12	2	6	5	60	81	81	4	10	3	50	50	1	1	0	38	1	2011	9	3	1	1	1	2	9	7	5	7	7	7	7	7	6.71429
30078	1	1	3	1	6	5	90	79	79	5	20	3	70	70	2	2	0	38	1	2011	9	3	1	1	1	2	9	7	5	7	7	7	7	7	6.71429
30078	1	0	14	2	7	9	90	21	21	5	30	3	60	60	2	2	0	38	1	2011	9	3	1	1	1	2	9	7	5	7	7	7	7	7	6.71429
30078	1	0	15	2	4	2	20	-7	7	3	10	2	10	10	1	1	0	38	1	2011	9	3	1	1	1	2	9	7	5	7	7	7	7	7	6.71429
30078	1	0	16	2	10	57	10	19	19	2	20	5	-10	10	-3	3	0	38	1	2011	9	3	1	1	1	2	9	7	5	7	7	7	7	7	6.71429
30078	1	0	17	2	9	40	20	9	9	4	40	5	-20	20	-1	1	0	38	1	2011	9	3	1	1	1	2	9	7	5	7	7	7	7	7	6.71429
30078	1	1	9	1	2	1	30	18	18	3	10	2	20	20	1	1	0	38	1	2011	9	3	1	1	1	2	9	7	5	7	7	7	7	7	6.71429
30078	1	1	8	1	1	1	30	18	18	3	20	2	10	10	1	1	0	38	1	2011	9	3	1	1	1	2	9	7	5	7	7	7	7	7	6.71429
30078	1	1	1	1	7	9	90	17	17	5	30	4	60	60	1	1	0	38	1	2011	9	3	1	1	1	2	9	7	5	7	7	7	7	7	6.71429
30078	1	1	2	1	8	21	100	55	55	5	30	4	70	70	1	1	0	38	1	2011	9	3	1	1	1	2	9	7	5	7	7	7	7	7	6.71429
30078	1	1	6	1	10	57	50	81	81	4	70	5	-20	20	-1	1	0	38	1	2011	9	3	1	1	1	2	9	7	5	7	7	7	7	7	6.71429
30078	1	1	7	1	9	39	60	17	17	4	60	5	0	0	-1	-1	0	38	1	2011	9	3	1	1	1	2	9	7	5	7	7	7	7	7	6.71429
30078	1	1	4	1	4	2	70	-20	20	4	20	3	50	50	1	1	0	38	1	2011	9	3	1	1	1	2	9	7	5	7	7	7	7	7	6.71429
30078	1	1	5	1	3	1	70	-47	47	4	20	3	50	50	1	1	0	38	1	2011	9	3	1	1	1	2	9	7	5	7	7	7	7	7	6.71429
31048	1	0	17	1	1	1	5	4	4	4	1	3	4	4	1	1	1	41	1	2007	13	3	1	1	3	1	8	6	6	5	7	5	6	6	5.85714
31048	1	0	16	1	10	57	30	2	2	5	50	5	-20	20	0	0	1	41	1	2007	13	3	1	1	3	1	8	6	6	5	7	5	6	6	5.85714
31048	1	1	7	2	1	1	20	14	14	5	10	4	10	10	1	1	1	41	1	2007	13	3	1	1	3	1	8	6	6	5	7	5	6	6	5.85714
31048	1	1	8	2	4	2	10	8	8	4	5	4	5	5	0	0	1	41	1	2007	13	3	1	1	3	1	8	6	6	5	7	5	6	6	5.85714
31048	1	0	18	1	5	4	50	46	46	5	4	4	46	46	1	1	1	41	1	2007	13	3	1	1	3	1	8	6	6	5	7	5	6	6	5.85714
31048	1	0	19	1	7	9	20	10	10	4	9	4	11	11	0	0	1	41	1	2007	13	3	1	1	3	1	8	6	6	5	7	5	6	6	5.85714
31048	1	0	20	1	3	1	15	11	11	4	2	3	13	13	1	1	1	41	1	2007	13	3	1	1	3	1	8	6	6	5	7	5	6	6	5.85714
31048	1	0	11	1	4	2	10	9	9	4	4	4	6	6	0	0	1	41	1	2007	13	3	1	1	3	1	8	6	6	5	7	5	6	6	5.85714
31048	1	0	12	1	9	39	20	-19	19	5	40	5	-20	20	0	0	1	41	1	2007	13	3	1	1	3	1	8	6	6	5	7	5	6	6	5.85714
31048	1	0	13	1	8	21	30	-27	27	5	30	5	0	0	0	0	1	41	1	2007	13	3	1	1	3	1	8	6	6	5	7	5	6	6	5.85714
31048	1	1	1	2	6	5	30	19	19	4	20	4	10	10	0	0	1	41	1	2007	13	3	1	1	3	1	8	6	6	5	7	5	6	6	5.85714
31048	1	0	15	1	2	1	3	9	9	4	1	4	2	2	0	0	1	41	1	2007	13	3	1	1	3	1	8	6	6	5	7	5	6	6	5.85714
31048	1	1	2	2	3	2	10	8	8	4	5	4	5	5	0	0	1	41	1	2007	13	3	1	1	3	1	8	6	6	5	7	5	6	6	5.85714
31048	1	1	9	2	10	57	40	8	8	5	60	5	-20	20	0	0	1	41	1	2007	13	3	1	1	3	1	8	6	6	5	7	5	6	6	5.85714
31048	1	0	14	1	6	5	15	7	7	4	5	4	10	10	0	0	1	41	1	2007	13	3	1	1	3	1	8	6	6	5	7	5	6	6	5.85714
31048	1	1	5	2	8	23	10	25	25	4	25	5	-15	15	-1	1	1	41	1	2007	13	3	1	1	3	1	8	6	6	5	7	5	6	6	5.85714
31048	1	1	6	2	9	40	30	6	6	5	40	5	-10	10	0	0	1	41	1	2007	13	3	1	1	3	1	8	6	6	5	7	5	6	6	5.85714
31048	1	1	3	2	5	3	10	-13	13	4	10	4	0	0	0	0	1	41	1	2007	13	3	1	1	3	1	8	6	6	5	7	5	6	6	5.85714
31048	1	1	10	2	2	1	10	-10	10	4	5	4	5	5	0	0	1	41	1	2007	13	3	1	1	3	1	8	6	6	5	7	5	6	6	5.85714
31048	1	1	4	2	7	9	15	-17	17	4	15	4	0	0	0	0	1	41	1	2007	13	3	1	1	3	1	8	6	6	5	7	5	6	6	5.85714
32105	1	1	1	1	2	1	7	4	4	2	3	2	4	4	0	0	1	43	1	2005	15	2	0	n/a	n/a	n/a	7	7	6	7	7	7	7	7	6.85714
32105	1	1	5	1	3	1	50	6	6	5	35	5	15	15	0	0	1	43	1	2005	15	2	0	n/a	n/a	n/a	7	7	6	7	7	7	7	7	6.85714
32105	1	1	2	1	10	57	45	49	49	5	50	5	-5	5	0	0	1	43	1	2005	15	2	0	n/a	n/a	n/a	7	7	6	7	7	7	7	7	6.85714
32105	1	1	3	1	9	39	60	8	8	5	50	5	10	10	0	0	1	43	1	2005	15	2	0	n/a	n/a	n/a	7	7	6	7	7	7	7	7	6.85714
32105	1	1	4	1	4	2	10	8	8	4	5	4	5	5	0	0	1	43	1	2005	15	2	0	n/a	n/a	n/a	7	7	6	7	7	7	7	7	6.85714
32105	1	1	9	1	8	21	50	10	10	5	25	5	25	25	0	0	1	43	1	2005	15	2	0	n/a	n/a	n/a	7	7	6	7	7	7	7	7	6.85714
32105	1	1	6	1	1	1	5	-1	1	2	4	2	1	1	0	0	1	43	1	2005	15	2	0	n/a	n/a	n/a	7	7	6	7	7	7	7	7	6.85714
32105	1	1	7	1	6	5	15	29	29	4	8	4	7	7	0	0	1	43	1	2005	15	2	0	n/a	n/a	n/a	7	7	6	7	7	7	7	7	6.85714
32105	1	1	8	1	5	4	12	21	21	5	8	5	4	4	0	0	1	43	1	2005	15	2	0	n/a	n/a	n/a	7	7	6	7	7	7	7	7	6.85714
32105	1	0	16	2	5	3	5	-12	12	4	5	2	0	0	2	2	1	43	1	2005	15	2	0	n/a	n/a	n/a	7	7	6	7	7	7	7	7	6.85714
32105	1	0	17	2	6	5	8	4	4	4	6	4	2	2	0	0	1	43	1	2005	15	2	0	n/a	n/a	n/a	7	7	6	7	7	7	7	7	6.85714
32105	1	0	18	2	1	1	5	9	9	2	1	2	4	4	0	0	1	43	1	2005	15	2	0	n/a	n/a	n/a	7	7	6	7	7	7	7	7	6.85714
32105	1	0	19	2	4	2	5	8	8	2	2	2	3	3	0	0	1	43	1	2005	15	2	0	n/a	n/a	n/a	7	7	6	7	7	7	7	7	6.85714
32105	1	0	20	2	2	1	10	3	3	3	2	2	8	8	1	1	1	43	1	2005	15	2	0	n/a	n/a	n/a	7	7	6	7	7	7	7	7	6.85714
32105	1	0	12	2	9	40	7	2	2	3	40	5	-33	33	-2	2	1	43	1	2005	15	2	0	n/a	n/a	n/a	7	7	6	7	7	7	7	7	6.85714
32105	1	0	13	2	3	2	10	3	3	5	5	2	5	5	3	3	1	43	1	2005	15	2	0	n/a	n/a	n/a	7	7	6	7	7	7	7	7	6.85714
32105	1	1	10	1	7	9	8	26	26	5	8	5	0	0	0	0	1	43	1	2005	15	2	0	n/a	n/a	n/a	7	7	6	7	7	7	7	7	6.85714
32105	1	0	11	2	7	9	35	7	7	5	10	4	25	25	1	1	1	43	1	2005	15	2	0	n/a	n/a	n/a	7	7	6	7	7	7	7	7	6.85714
32105	1	0	15	2	10	57	32	-33	33	5	55	5	-23	23	0	0	1	43	1	2005	15	2	0	n/a	n/a	n/a	7	7	6	7	7	7	7	7	6.85714
32105	1	0	14	2	8	23	30	-25	25	5	25	5	5	5	0	0	1	43	1	2005	15	2	0	n/a	n/a	n/a	7	7	6	7	7	7	7	7	6.85714
32891	0	0	15	2	8	23	40	0	0	2	30	4	10	10	-2	-2	1	31	1	2018	2	3	0	n/a	n/a	n/a	7	3	3	2	3	2	1	4	2.57143
32891	0	1	9	1	9	39	40	29	29	4	40	5	0	0	-1	-1	1	31	1	2018	2	3	0	n/a	n/a	n/a	7	3	3	2	3	2	1	4	2.57143
32891	0	0	16	2	1	1	3	2	2	1	3	1	0	0	0	0	1	31	1	2018	2	3	0	n/a	n/a	n/a	7	3	3	2	3	2	1	4	2.57143
32891	0	0	14	2	4	2	10	3	3	2	5	2	5	5	0	0	1	31	1	2018	2	3	0	n/a	n/a	n/a	7	3	3	2	3	2	1	4	2.57143
32891	0	0	12	2	5	3	60	11	11	4	5	2	55	55	2	2	1	31	1	2018	2	3	0	n/a	n/a	n/a	7	3	3	2	3	2	1	4	2.57143
32891	0	1	10	1	8	21	70	0	0	5	20	4	50	50	1	1	1	31	1	2018	2	3	0	n/a	n/a	n/a	7	3	3	2	3	2	1	4	2.57143
32891	0	0	18	2	7	9	10	1	1	2	10	2	0	0	0	0	1	31	1	2018	2	3	0	n/a	n/a	n/a	7	3	3	2	3	2	1	4	2.57143
32891	0	1	4	1	5	4	15	49	49	4	5	2	10	10	2	2	1	31	1	2018	2	3	0	n/a	n/a	n/a	7	3	3	2	3	2	1	4	2.57143
32891	0	1	1	1	3	1	3	1	1	2	3	2	0	0	0	0	1	31	1	2018	2	3	0	n/a	n/a	n/a	7	3	3	2	3	2	1	4	2.57143
32891	0	0	17	2	9	40	40	-54	54	4	40	4	0	0	0	0	1	31	1	2018	2	3	0	n/a	n/a	n/a	7	3	3	2	3	2	1	4	2.57143
32891	0	1	3	1	6	5	5	2	2	3	5	3	0	0	0	0	1	31	1	2018	2	3	0	n/a	n/a	n/a	7	3	3	2	3	2	1	4	2.57143
32891	0	0	13	2	10	57	10	2	2	2	50	4	-40	40	-2	2	1	31	1	2018	2	3	0	n/a	n/a	n/a	7	3	3	2	3	2	1	4	2.57143
32891	0	0	19	2	2	1	3	28	28	2	1	2	2	2	0	0	1	31	1	2018	2	3	0	n/a	n/a	n/a	7	3	3	2	3	2	1	4	2.57143
32891	0	1	2	1	7	9	10	8	8	3	10	4	0	0	-1	-1	1	31	1	2018	2	3	0	n/a	n/a	n/a	7	3	3	2	3	2	1	4	2.57143
32891	0	1	8	1	2	1	30	57	57	4	1	2	29	29	2	2	1	31	1	2018	2	3	0	n/a	n/a	n/a	7	3	3	2	3	2	1	4	2.57143
32891	0	1	7	1	10	57	3	65	65	3	50	5	-47	47	-2	2	1	31	1	2018	2	3	0	n/a	n/a	n/a	7	3	3	2	3	2	1	4	2.57143
32891	0	0	11	2	6	5	70	1	1	5	10	5	60	60	0	0	1	31	1	2018	2	3	0	n/a	n/a	n/a	7	3	3	2	3	2	1	4	2.57143
32891	0	0	20	2	3	2	30	17	17	4	5	2	25	25	2	2	1	31	1	2018	2	3	0	n/a	n/a	n/a	7	3	3	2	3	2	1	4	2.57143
32891	0	1	6	1	1	1	1	0	0	1	1	1	0	0	0	0	1	31	1	2018	2	3	0	n/a	n/a	n/a	7	3	3	2	3	2	1	4	2.57143
32891	0	1	5	1	4	2	5	-47	47	2	5	2	0	0	0	0	1	31	1	2018	2	3	0	n/a	n/a	n/a	7	3	3	2	3	2	1	4	2.57143
33363	0	0	16	1	10	57	30	9	9	4	50	5	-20	20	-1	1	0	37	1	2013	7	3	1	0	n/a	n/a	4	5	4	4	6	4	6	7	5.14286
33363	0	0	17	1	7	9	40	4	4	5	20	4	20	20	1	1	0	37	1	2013	7	3	1	0	n/a	n/a	4	5	4	4	6	4	6	7	5.14286
33363	0	0	18	1	9	39	30	39	39	5	40	5	-10	10	0	0	0	37	1	2013	7	3	1	0	n/a	n/a	4	5	4	4	6	4	6	7	5.14286
33363	0	0	19	1	3	1	40	18	18	5	20	4	20	20	1	1	0	37	1	2013	7	3	1	0	n/a	n/a	4	5	4	4	6	4	6	7	5.14286
33363	0	0	20	1	6	5	20	36	36	3	15	3	5	5	0	0	0	37	1	2013	7	3	1	0	n/a	n/a	4	5	4	4	6	4	6	7	5.14286
33363	0	1	10	2	6	5	50	15	15	5	30	4	20	20	1	1	0	37	1	2013	7	3	1	0	n/a	n/a	4	5	4	4	6	4	6	7	5.14286
33363	0	1	2	2	9	40	60	31	31	5	60	5	0	0	0	0	0	37	1	2013	7	3	1	0	n/a	n/a	4	5	4	4	6	4	6	7	5.14286
33363	0	1	3	2	2	1	40	29	29	5	30	4	10	10	1	1	0	37	1	2013	7	3	1	0	n/a	n/a	4	5	4	4	6	4	6	7	5.14286
33363	0	1	4	2	1	1	10	-9	9	4	10	4	0	0	0	0	0	37	1	2013	7	3	1	0	n/a	n/a	4	5	4	4	6	4	6	7	5.14286
33363	0	1	5	2	4	2	10	-27	27	3	10	4	0	0	-1	-1	0	37	1	2013	7	3	1	0	n/a	n/a	4	5	4	4	6	4	6	7	5.14286
33363	0	1	6	2	10	57	40	9	9	5	50	5	-10	10	0	0	0	37	1	2013	7	3	1	0	n/a	n/a	4	5	4	4	6	4	6	7	5.14286
33363	0	1	7	2	3	2	50	39	39	5	40	5	10	10	0	0	0	37	1	2013	7	3	1	0	n/a	n/a	4	5	4	4	6	4	6	7	5.14286
33363	0	1	8	2	5	3	40	48	48	5	30	5	10	10	0	0	0	37	1	2013	7	3	1	0	n/a	n/a	4	5	4	4	6	4	6	7	5.14286
33363	0	1	9	2	7	9	30	8	8	4	30	5	0	0	-1	-1	0	37	1	2013	7	3	1	0	n/a	n/a	4	5	4	4	6	4	6	7	5.14286
33363	0	1	1	2	8	23	60	37	37	5	50	5	10	10	0	0	0	37	1	2013	7	3	1	0	n/a	n/a	4	5	4	4	6	4	6	7	5.14286
33363	0	0	12	1	1	1	10	45	45	2	10	1	0	0	1	1	0	37	1	2013	7	3	1	0	n/a	n/a	4	5	4	4	6	4	6	7	5.14286
33363	0	0	13	1	4	2	20	21	21	5	10	4	10	10	1	1	0	37	1	2013	7	3	1	0	n/a	n/a	4	5	4	4	6	4	6	7	5.14286
33363	0	0	14	1	2	1	5	37	37	1	5	1	0	0	0	0	0	37	1	2013	7	3	1	0	n/a	n/a	4	5	4	4	6	4	6	7	5.14286
33363	0	0	15	1	8	21	50	20	20	5	40	5	10	10	0	0	0	37	1	2013	7	3	1	0	n/a	n/a	4	5	4	4	6	4	6	7	5.14286
33363	0	0	11	1	5	4	40	-17	17	3	20	2	20	20	1	1	0	37	1	2013	7	3	1	0	n/a	n/a	4	5	4	4	6	4	6	7	5.14286
33939	0	0	19	2	3	2	5	1	1	4	5	4	0	0	0	0	0	49	1	2001	19	2	1	1	5	1	5	6	5	4	5	4	6	6	5.14286
33939	0	0	11	2	2	1	4	1	1	4	4	4	0	0	0	0	0	49	1	2001	19	2	1	1	5	1	5	6	5	4	5	4	6	6	5.14286
33939	0	0	18	2	5	3	18	17	17	5	7	5	11	11	0	0	0	49	1	2001	19	2	1	1	5	1	5	6	5	4	5	4	6	6	5.14286
33939	0	1	1	1	7	9	12	1	1	5	12	5	0	0	0	0	0	49	1	2001	19	2	1	1	5	1	5	6	5	4	5	4	6	6	5.14286
33939	0	0	20	2	9	40	49	21	21	5	49	5	0	0	0	0	0	49	1	2001	19	2	1	1	5	1	5	6	5	4	5	4	6	6	5.14286
33939	0	0	17	2	4	2	7	30	30	4	7	4	0	0	0	0	0	49	1	2001	19	2	1	1	5	1	5	6	5	4	5	4	6	6	5.14286
33939	0	1	5	1	10	57	42	3	3	5	55	5	-13	13	0	0	0	49	1	2001	19	2	1	1	5	1	5	6	5	4	5	4	6	6	5.14286
33939	0	1	2	1	5	4	25	29	29	5	5	5	20	20	0	0	0	49	1	2001	19	2	1	1	5	1	5	6	5	4	5	4	6	6	5.14286
33939	0	1	3	1	1	1	2	4	4	4	2	4	0	0	0	0	0	49	1	2001	19	2	1	1	5	1	5	6	5	4	5	4	6	6	5.14286
33939	0	1	4	1	9	39	43	-15	15	5	43	5	0	0	0	0	0	49	1	2001	19	2	1	1	5	1	5	6	5	4	5	4	6	6	5.14286
33939	0	0	13	2	10	57	3	0	0	2	30	4	-27	27	-2	2	0	49	1	2001	19	2	1	1	5	1	5	6	5	4	5	4	6	6	5.14286
33939	0	1	6	1	2	1	2	3	3	2	2	2	0	0	0	0	0	49	1	2001	19	2	1	1	5	1	5	6	5	4	5	4	6	6	5.14286
33939	0	1	8	1	6	5	35	3	3	5	7	4	28	28	1	1	0	49	1	2001	19	2	1	1	5	1	5	6	5	4	5	4	6	6	5.14286
33939	0	0	12	2	8	23	36	5	5	5	36	5	0	0	0	0	0	49	1	2001	19	2	1	1	5	1	5	6	5	4	5	4	6	6	5.14286
33939	0	0	16	2	1	1	1	15	15	1	1	1	0	0	0	0	0	49	1	2001	19	2	1	1	5	1	5	6	5	4	5	4	6	6	5.14286
33939	0	0	14	2	6	5	23	18	18	5	12	5	11	11	0	0	0	49	1	2001	19	2	1	1	5	1	5	6	5	4	5	4	6	6	5.14286
33939	0	1	7	1	4	2	3	27	27	3	3	3	0	0	0	0	0	49	1	2001	19	2	1	1	5	1	5	6	5	4	5	4	6	6	5.14286
33939	0	1	10	1	3	1	18	13	13	4	5	4	13	13	0	0	0	49	1	2001	19	2	1	1	5	1	5	6	5	4	5	4	6	6	5.14286
33939	0	0	15	2	7	9	36	9	9	5	23	5	13	13	0	0	0	49	1	2001	19	2	1	1	5	1	5	6	5	4	5	4	6	6	5.14286
33939	0	1	9	1	8	21	50	-54	54	5	26	5	24	24	0	0	0	49	1	2001	19	2	1	1	5	1	5	6	5	4	5	4	6	6	5.14286
34641	0	1	9	1	7	9	20	4	4	5	10	5	10	10	0	0	1	39	1	2010	10	2	1	0	n/a	n/a	7	7	5	6	5	6	6	6	5.85714
34641	0	1	6	1	3	1	30	9	9	4	5	2	25	25	2	2	1	39	1	2010	10	2	1	0	n/a	n/a	7	7	5	6	5	6	6	6	5.85714
34641	0	1	1	1	1	1	5	29	29	2	1	2	4	4	0	0	1	39	1	2010	10	2	1	0	n/a	n/a	7	7	5	6	5	6	6	6	5.85714
34641	0	0	20	2	2	1	10	3	3	3	5	2	5	5	1	1	1	39	1	2010	10	2	1	0	n/a	n/a	7	7	5	6	5	6	6	6	5.85714
34641	0	1	7	1	6	5	30	-1	1	4	10	4	20	20	0	0	1	39	1	2010	10	2	1	0	n/a	n/a	7	7	5	6	5	6	6	6	5.85714
34641	0	1	4	1	4	2	5	25	25	3	2	2	3	3	1	1	1	39	1	2010	10	2	1	0	n/a	n/a	7	7	5	6	5	6	6	6	5.85714
34641	0	1	5	1	5	4	3	11	11	2	3	3	0	0	-1	1	1	39	1	2010	10	2	1	0	n/a	n/a	7	7	5	6	5	6	6	6	5.85714
34641	0	0	11	2	1	1	30	19	19	4	10	3	20	20	1	1	1	39	1	2010	10	2	1	0	n/a	n/a	7	7	5	6	5	6	6	6	5.85714
34641	0	1	8	1	10	57	20	-29	29	4	50	5	-30	30	-1	1	1	39	1	2010	10	2	1	0	n/a	n/a	7	7	5	6	5	6	6	6	5.85714
34641	0	0	14	2	5	3	30	-37	37	4	10	2	20	20	2	2	1	39	1	2010	10	2	1	0	n/a	n/a	7	7	5	6	5	6	6	6	5.85714
34641	0	0	15	2	9	40	60	29	29	5	50	5	10	10	0	0	1	39	1	2010	10	2	1	0	n/a	n/a	7	7	5	6	5	6	6	6	5.85714
34641	0	0	12	2	4	2	10	9	9	2	5	4	5	5	-2	-2	1	39	1	2010	10	2	1	0	n/a	n/a	7	7	5	6	5	6	6	6	5.85714
34641	0	0	13	2	10	57	20	3	3	3	40	5	-20	20	-2	2	1	39	1	2010	10	2	1	0	n/a	n/a	7	7	5	6	5	6	6	6	5.85714
34641	0	0	18	2	8	23	10	8	8	4	20	5	-10	10	-1	1	1	39	1	2010	10	2	1	0	n/a	n/a	7	7	5	6	5	6	6	6	5.85714
34641	0	0	19	2	3	2	5	27	27	2	5	2	0	0	0	0	1	39	1	2010	10	2	1	0	n/a	n/a	7	7	5	6	5	6	6	6	5.85714
34641	0	1	2	1	9	39	10	45	45	4	25	5	-15	15	-1	1	1	39	1	2010	10	2	1	0	n/a	n/a	7	7	5	6	5	6	6	6	5.85714
34641	0	1	3	1	8	21	40	21	21	5	30	5	10	10	0	0	1	39	1	2010	10	2	1	0	n/a	n/a	7	7	5	6	5	6	6	6	5.85714
34641	0	1	10	1	2	1	10	-13	13	2	2	1	8	8	1	1	1	39	1	2010	10	2	1	0	n/a	n/a	7	7	5	6	5	6	6	6	5.85714
34641	0	0	16	2	6	5	50	20	20	5	10	5	40	40	0	0	1	39	1	2010	10	2	1	0	n/a	n/a	7	7	5	6	5	6	6	6	5.85714
34641	0	0	17	2	7	9	30	-37	37	4	10	5	20	20	-1	-1	1	39	1	2010	10	2	1	0	n/a	n/a	7	7	5	6	5	6	6	6	5.85714
35789	1	1	7	1	9	39	5	0	0	4	39	5	-34	34	-1	1	1	48	1	1998	22	2	0	n/a	n/a	n/a	5	6	4	4	5	4	6	6	5
35789	1	1	8	1	6	5	30	14	14	5	5	4	25	25	1	1	1	48	1	1998	22	2	0	n/a	n/a	n/a	5	6	4	4	5	4	6	6	5
35789	1	1	9	1	8	21	30	19	19	5	20	5	10	10	0	0	1	48	1	1998	22	2	0	n/a	n/a	n/a	5	6	4	4	5	4	6	6	5
35789	1	1	2	1	10	57	5	1	1	5	50	5	-45	45	0	0	1	48	1	1998	22	2	0	n/a	n/a	n/a	5	6	4	4	5	4	6	6	5
35789	1	1	3	1	2	1	15	16	16	2	1	2	14	14	0	0	1	48	1	1998	22	2	0	n/a	n/a	n/a	5	6	4	4	5	4	6	6	5
35789	1	1	4	1	7	9	30	25	25	4	9	4	21	21	0	0	1	48	1	1998	22	2	0	n/a	n/a	n/a	5	6	4	4	5	4	6	6	5
35789	1	1	6	1	1	1	1	21	21	2	1	4	0	0	-2	-2	1	48	1	1998	22	2	0	n/a	n/a	n/a	5	6	4	4	5	4	6	6	5
35789	1	0	17	2	1	1	2	9	9	2	2	2	0	0	0	0	1	48	1	1998	22	2	0	n/a	n/a	n/a	5	6	4	4	5	4	6	6	5
35789	1	0	18	2	10	57	10	-34	34	4	40	5	-30	30	-1	1	1	48	1	1998	22	2	0	n/a	n/a	n/a	5	6	4	4	5	4	6	6	5
35789	1	1	5	1	5	4	20	-52	52	4	4	5	16	16	-1	-1	1	48	1	1998	22	2	0	n/a	n/a	n/a	5	6	4	4	5	4	6	6	5
35789	1	0	20	2	4	2	10	1	1	4	2	2	8	8	2	2	1	48	1	1998	22	2	0	n/a	n/a	n/a	5	6	4	4	5	4	6	6	5
35789	1	1	10	1	4	2	3	1	1	3	2	5	1	1	-2	-2	1	48	1	1998	22	2	0	n/a	n/a	n/a	5	6	4	4	5	4	6	6	5
35789	1	0	11	2	7	9	2	13	13	2	10	4	-8	8	-2	2	1	48	1	1998	22	2	0	n/a	n/a	n/a	5	6	4	4	5	4	6	6	5
35789	1	0	19	2	2	1	2	8	8	2	2	2	0	0	0	0	1	48	1	1998	22	2	0	n/a	n/a	n/a	5	6	4	4	5	4	6	6	5
35789	1	1	1	1	3	1	20	17	17	5	1	4	19	19	1	1	1	48	1	1998	22	2	0	n/a	n/a	n/a	5	6	4	4	5	4	6	6	5
35789	1	0	12	2	5	3	20	10	10	4	5	4	15	15	0	0	1	48	1	1998	22	2	0	n/a	n/a	n/a	5	6	4	4	5	4	6	6	5
35789	1	0	13	2	3	2	15	-7	7	4	10	5	5	5	-1	-1	1	48	1	1998	22	2	0	n/a	n/a	n/a	5	6	4	4	5	4	6	6	5
35789	1	0	14	2	9	40	15	-18	18	4	30	5	-15	15	-1	1	1	48	1	1998	22	2	0	n/a	n/a	n/a	5	6	4	4	5	4	6	6	5
35789	1	0	15	2	6	5	15	-25	25	4	5	4	10	10	0	0	1	48	1	1998	22	2	0	n/a	n/a	n/a	5	6	4	4	5	4	6	6	5
35789	1	0	16	2	8	23	5	-47	47	4	20	5	-15	15	-1	1	1	48	1	1998	22	2	0	n/a	n/a	n/a	5	6	4	4	5	4	6	6	5
36126	0	0	18	2	2	1	5	9	9	1	5	1	0	0	0	0	1	37	1	2012	8	3	0	n/a	n/a	n/a	7	6	5	6	6	5	2	6	5.14286
36126	0	1	2	1	5	4	45	4	4	5	40	4	5	5	1	1	1	37	1	2012	8	3	0	n/a	n/a	n/a	7	6	5	6	6	5	2	6	5.14286
36126	0	0	17	2	1	1	20	59	59	4	5	3	15	15	1	1	1	37	1	2012	8	3	0	n/a	n/a	n/a	7	6	5	6	6	5	2	6	5.14286
36126	0	1	1	1	9	39	40	13	13	4	40	4	0	0	0	0	1	37	1	2012	8	3	0	n/a	n/a	n/a	7	6	5	6	6	5	2	6	5.14286
36126	0	0	11	2	9	40	60	41	41	5	60	5	0	0	0	0	1	37	1	2012	8	3	0	n/a	n/a	n/a	7	6	5	6	6	5	2	6	5.14286
36126	0	0	12	2	4	2	20	25	25	2	10	1	10	10	1	1	1	37	1	2012	8	3	0	n/a	n/a	n/a	7	6	5	6	6	5	2	6	5.14286
36126	0	0	13	2	6	5	60	36	36	5	30	4	30	30	1	1	1	37	1	2012	8	3	0	n/a	n/a	n/a	7	6	5	6	6	5	2	6	5.14286
36126	0	0	14	2	8	23	40	59	59	4	40	4	0	0	0	0	1	37	1	2012	8	3	0	n/a	n/a	n/a	7	6	5	6	6	5	2	6	5.14286
36126	0	0	15	2	10	57	50	1	1	4	60	5	-10	10	-1	1	1	37	1	2012	8	3	0	n/a	n/a	n/a	7	6	5	6	6	5	2	6	5.14286
36126	0	1	8	1	4	2	15	-22	22	2	15	2	0	0	0	0	1	37	1	2012	8	3	0	n/a	n/a	n/a	7	6	5	6	6	5	2	6	5.14286
36126	0	1	3	1	7	9	45	19	19	4	30	3	15	15	1	1	1	37	1	2012	8	3	0	n/a	n/a	n/a	7	6	5	6	6	5	2	6	5.14286
36126	0	0	19	2	5	3	65	4	4	5	20	4	45	45	1	1	1	37	1	2012	8	3	0	n/a	n/a	n/a	7	6	5	6	6	5	2	6	5.14286
36126	0	0	16	2	3	2	5	3	3	5	5	4	0	0	1	1	1	37	1	2012	8	3	0	n/a	n/a	n/a	7	6	5	6	6	5	2	6	5.14286
36126	0	1	6	1	1	1	10	18	18	1	10	1	0	0	0	0	1	37	1	2012	8	3	0	n/a	n/a	n/a	7	6	5	6	6	5	2	6	5.14286
36126	0	1	9	1	2	1	5	62	62	1	5	1	0	0	0	0	1	37	1	2012	8	3	0	n/a	n/a	n/a	7	6	5	6	6	5	2	6	5.14286
36126	0	1	10	1	3	1	60	55	55	4	20	3	40	40	1	1	1	37	1	2012	8	3	0	n/a	n/a	n/a	7	6	5	6	6	5	2	6	5.14286
36126	0	1	4	1	6	5	30	31	31	3	25	3	5	5	0	0	1	37	1	2012	8	3	0	n/a	n/a	n/a	7	6	5	6	6	5	2	6	5.14286
36126	0	1	7	1	8	21	80	17	17	5	50	4	30	30	1	1	1	37	1	2012	8	3	0	n/a	n/a	n/a	7	6	5	6	6	5	2	6	5.14286
36126	0	0	20	2	7	9	40	20	20	5	30	5	10	10	0	0	1	37	1	2012	8	3	0	n/a	n/a	n/a	7	6	5	6	6	5	2	6	5.14286
36126	0	1	5	1	10	57	35	-7	7	2	50	5	-15	15	-3	3	1	37	1	2012	8	3	0	n/a	n/a	n/a	7	6	5	6	6	5	2	6	5.14286
36841	0	1	7	2	1	1	5	1	1	4	1	3	4	4	1	1	0	61	1	1988	32	3	1	0	n/a	n/a	7	7	6	5	7	4	7	7	6.14286
36841	0	1	8	2	3	2	3	4	4	4	2	3	1	1	1	1	0	61	1	1988	32	3	1	0	n/a	n/a	7	7	6	5	7	4	7	7	6.14286
36841	0	1	10	2	2	1	4	3	3	4	1	3	3	3	1	1	0	61	1	1988	32	3	1	0	n/a	n/a	7	7	6	5	7	4	7	7	6.14286
36841	0	0	20	1	3	1	4	0	0	5	2	4	2	2	1	1	0	61	1	1988	32	3	1	0	n/a	n/a	7	7	6	5	7	4	7	7	6.14286
36841	0	0	16	1	6	5	40	2	2	5	5	5	35	35	0	0	0	61	1	1988	32	3	1	0	n/a	n/a	7	7	6	5	7	4	7	7	6.14286
36841	0	1	9	2	4	2	3	35	35	4	2	3	1	1	1	1	0	61	1	1988	32	3	1	0	n/a	n/a	7	7	6	5	7	4	7	7	6.14286
36841	0	0	18	1	4	2	2	-5	5	3	2	3	0	0	0	0	0	61	1	1988	32	3	1	0	n/a	n/a	7	7	6	5	7	4	7	7	6.14286
36841	0	0	19	1	9	39	12	39	39	5	39	5	-27	27	0	0	0	61	1	1988	32	3	1	0	n/a	n/a	7	7	6	5	7	4	7	7	6.14286
36841	0	0	15	1	7	9	4	-27	27	4	9	5	-5	5	-1	1	0	61	1	1988	32	3	1	0	n/a	n/a	7	7	6	5	7	4	7	7	6.14286
36841	0	0	17	1	5	4	6	-47	47	5	4	5	2	2	0	0	0	61	1	1988	32	3	1	0	n/a	n/a	7	7	6	5	7	4	7	7	6.14286
36841	0	1	6	2	5	3	10	4	4	5	3	5	7	7	0	0	0	61	1	1988	32	3	1	0	n/a	n/a	7	7	6	5	7	4	7	7	6.14286
36841	0	0	14	1	8	21	60	3	3	5	40	5	20	20	0	0	0	61	1	1988	32	3	1	0	n/a	n/a	7	7	6	5	7	4	7	7	6.14286
36841	0	1	3	2	10	57	9	1	1	5	57	5	-48	48	0	0	0	61	1	1988	32	3	1	0	n/a	n/a	7	7	6	5	7	4	7	7	6.14286
36841	0	1	5	2	9	40	30	1	1	5	40	5	-10	10	0	0	0	61	1	1988	32	3	1	0	n/a	n/a	7	7	6	5	7	4	7	7	6.14286
36841	0	0	12	1	1	1	2	7	7	3	1	2	1	1	1	1	0	61	1	1988	32	3	1	0	n/a	n/a	7	7	6	5	7	4	7	7	6.14286
36841	0	0	13	1	10	57	10	-1	1	5	57	5	-47	47	0	0	0	61	1	1988	32	3	1	0	n/a	n/a	7	7	6	5	7	4	7	7	6.14286
36841	0	1	2	2	7	9	6	-3	3	5	9	5	-3	3	0	0	0	61	1	1988	32	3	1	0	n/a	n/a	7	7	6	5	7	4	7	7	6.14286
36841	0	1	4	2	8	23	40	17	17	5	23	5	17	17	0	0	0	61	1	1988	32	3	1	0	n/a	n/a	7	7	6	5	7	4	7	7	6.14286
36841	0	0	11	1	2	1	5	-10	10	3	1	2	4	4	1	1	0	61	1	1988	32	3	1	0	n/a	n/a	7	7	6	5	7	4	7	7	6.14286
36841	0	1	1	2	6	5	4	-48	48	5	5	5	-1	1	0	0	0	61	1	1988	32	3	1	0	n/a	n/a	7	7	6	5	7	4	7	7	6.14286
37826	0	1	6	1	8	21	50	4	4	5	50	5	0	0	0	0	0	53	1	1994	26	3	1	1	1	0	3	1	3	3	5	3	3	3	3
37826	0	1	10	1	2	1	10	9	9	2	5	2	5	5	0	0	0	53	1	1994	26	3	1	1	1	0	3	1	3	3	5	3	3	3	3
37826	0	1	7	1	1	1	5	4	4	3	5	3	0	0	0	0	0	53	1	1994	26	3	1	1	1	0	3	1	3	3	5	3	3	3	3
37826	0	1	5	1	9	39	30	13	13	4	30	5	0	0	-1	1	0	53	1	1994	26	3	1	1	1	0	3	1	3	3	5	3	3	3	3
37826	0	0	18	2	10	57	17	-3	3	3	17	3	0	0	0	0	0	53	1	1994	26	3	1	1	1	0	3	1	3	3	5	3	3	3	3
37826	0	0	15	2	6	5	15	15	15	3	10	3	5	5	0	0	0	53	1	1994	26	3	1	1	1	0	3	1	3	3	5	3	3	3	3
37826	0	1	8	1	3	1	5	-5	5	2	5	2	0	0	0	0	0	53	1	1994	26	3	1	1	1	0	3	1	3	3	5	3	3	3	3
37826	0	0	17	2	5	3	3	29	29	3	3	3	0	0	0	0	0	53	1	1994	26	3	1	1	1	0	3	1	3	3	5	3	3	3	3
37826	0	1	2	1	5	4	1	-9	9	2	1	2	0	0	0	0	0	53	1	1994	26	3	1	1	1	0	3	1	3	3	5	3	3	3	3
37826	0	1	3	1	7	9	4	-53	53	4	4	4	0	0	0	0	0	53	1	1994	26	3	1	1	1	0	3	1	3	3	5	3	3	3	3
37826	0	0	16	2	8	23	18	0	0	4	18	4	0	0	0	0	0	53	1	1994	26	3	1	1	1	0	3	1	3	3	5	3	3	3	3
37826	0	1	1	1	6	5	20	7	7	4	20	4	0	0	0	0	0	53	1	1994	26	3	1	1	1	0	3	1	3	3	5	3	3	3	3
37826	0	1	9	1	4	2	15	13	13	5	15	4	0	0	1	1	0	53	1	1994	26	3	1	1	1	0	3	1	3	3	5	3	3	3	3
37826	0	0	14	2	1	1	1	1	1	2	1	2	0	0	0	0	0	53	1	1994	26	3	1	1	1	0	3	1	3	3	5	3	3	3	3
37826	0	1	4	1	10	57	4	0	0	3	40	4	-36	36	-1	1	0	53	1	1994	26	3	1	1	1	0	3	1	3	3	5	3	3	3	3
37826	0	0	12	2	4	2	3	10	10	3	3	3	0	0	0	0	0	53	1	1994	26	3	1	1	1	0	3	1	3	3	5	3	3	3	3
37826	0	0	20	2	3	2	15	3	3	3	15	3	0	0	0	0	0	53	1	1994	26	3	1	1	1	0	3	1	3	3	5	3	3	3	3
37826	0	0	13	2	9	40	12	-5	5	5	12	5	0	0	0	0	0	53	1	1994	26	3	1	1	1	0	3	1	3	3	5	3	3	3	3
37826	0	0	11	2	2	1	8	-28	28	4	6	4	2	2	0	0	0	53	1	1994	26	3	1	1	1	0	3	1	3	3	5	3	3	3	3
37826	0	0	19	2	7	9	12	-40	40	3	12	3	0	0	0	0	0	53	1	1994	26	3	1	1	1	0	3	1	3	3	5	3	3	3	3
38310	0	0	11	2	5	3	10	9	9	5	5	5	5	5	0	0	1	42	1	2008	12	3	1	0	n/a	n/a	7	6	5	5	6	5	6	6	5.57143
38310	0	0	14	2	4	2	3	1	1	3	3	3	0	0	0	0	1	42	1	2008	12	3	1	0	n/a	n/a	7	6	5	5	6	5	6	6	5.57143
38310	0	0	15	2	7	9	60	19	19	5	15	5	45	45	0	0	1	42	1	2008	12	3	1	0	n/a	n/a	7	6	5	5	6	5	6	6	5.57143
38310	0	0	12	2	2	1	1	1	1	1	1	1	0	0	0	0	1	42	1	2008	12	3	1	0	n/a	n/a	7	6	5	5	6	5	6	6	5.57143
38310	0	0	13	2	10	57	35	1	1	5	50	5	-15	15	0	0	1	42	1	2008	12	3	1	0	n/a	n/a	7	6	5	5	6	5	6	6	5.57143
38310	0	1	1	1	9	39	30	10	10	5	30	5	0	0	0	0	1	42	1	2008	12	3	1	0	n/a	n/a	7	6	5	5	6	5	6	6	5.57143
38310	0	1	2	1	7	9	30	21	21	5	15	5	15	15	0	0	1	42	1	2008	12	3	1	0	n/a	n/a	7	6	5	5	6	5	6	6	5.57143
38310	0	1	3	1	2	1	2	39	39	2	2	2	0	0	0	0	1	42	1	2008	12	3	1	0	n/a	n/a	7	6	5	5	6	5	6	6	5.57143
38310	0	1	4	1	3	1	20	-9	9	5	10	4	10	10	1	1	1	42	1	2008	12	3	1	0	n/a	n/a	7	6	5	5	6	5	6	6	5.57143
38310	0	1	5	1	10	57	10	-47	47	3	35	5	-25	25	-2	2	1	42	1	2008	12	3	1	0	n/a	n/a	7	6	5	5	6	5	6	6	5.57143
38310	0	1	6	1	1	1	10	4	4	2	3	2	7	7	0	0	1	42	1	2008	12	3	1	0	n/a	n/a	7	6	5	5	6	5	6	6	5.57143
38310	0	1	7	1	5	4	5	0	0	2	5	2	0	0	0	0	1	42	1	2008	12	3	1	0	n/a	n/a	7	6	5	5	6	5	6	6	5.57143
38310	0	1	8	1	8	21	60	0	0	5	35	5	25	25	0	0	1	42	1	2008	12	3	1	0	n/a	n/a	7	6	5	5	6	5	6	6	5.57143
38310	0	0	16	2	6	5	10	1	1	4	10	4	0	0	0	0	1	42	1	2008	12	3	1	0	n/a	n/a	7	6	5	5	6	5	6	6	5.57143
38310	0	0	17	2	3	2	2	7	7	2	2	2	0	0	0	0	1	42	1	2008	12	3	1	0	n/a	n/a	7	6	5	5	6	5	6	6	5.57143
38310	0	0	18	2	8	23	20	5	5	4	20	4	0	0	0	0	1	42	1	2008	12	3	1	0	n/a	n/a	7	6	5	5	6	5	6	6	5.57143
38310	0	0	19	2	9	40	50	51	51	5	50	5	0	0	0	0	1	42	1	2008	12	3	1	0	n/a	n/a	7	6	5	5	6	5	6	6	5.57143
38310	0	0	20	2	1	1	5	-3	3	3	3	3	2	2	0	0	1	42	1	2008	12	3	1	0	n/a	n/a	7	6	5	5	6	5	6	6	5.57143
38310	0	1	9	1	4	2	3	10	10	3	3	3	0	0	0	0	1	42	1	2008	12	3	1	0	n/a	n/a	7	6	5	5	6	5	6	6	5.57143
38310	0	1	10	1	6	5	15	-22	22	4	10	4	5	5	0	0	1	42	1	2008	12	3	1	0	n/a	n/a	7	6	5	5	6	5	6	6	5.57143
38523	1	0	16	2	5	3	20	2	2	5	5	4	15	15	1	1	1	43	1	2004	16	3	1	0	n/a	n/a	7	3	6	4	2	4	3	3	3.57143
38523	1	0	17	2	6	5	50	4	4	5	10	5	40	40	0	0	1	43	1	2004	16	3	1	0	n/a	n/a	7	3	6	4	2	4	3	3	3.57143
38523	1	0	18	2	4	2	10	19	19	2	5	2	5	5	0	0	1	43	1	2004	16	3	1	0	n/a	n/a	7	3	6	4	2	4	3	3	3.57143
38523	1	0	19	2	8	23	40	3	3	5	30	5	10	10	0	0	1	43	1	2004	16	3	1	0	n/a	n/a	7	3	6	4	2	4	3	3	3.57143
38523	1	0	20	2	9	40	50	11	11	5	50	5	0	0	0	0	1	43	1	2004	16	3	1	0	n/a	n/a	7	3	6	4	2	4	3	3	3.57143
38523	1	1	1	1	7	9	50	35	35	4	10	3	40	40	1	1	1	43	1	2004	16	3	1	0	n/a	n/a	7	3	6	4	2	4	3	3	3.57143
38523	1	1	2	1	10	57	70	41	41	5	70	5	0	0	0	0	1	43	1	2004	16	3	1	0	n/a	n/a	7	3	6	4	2	4	3	3	3.57143
38523	1	1	3	1	8	21	90	69	69	5	25	5	65	65	0	0	1	43	1	2004	16	3	1	0	n/a	n/a	7	3	6	4	2	4	3	3	3.57143
38523	1	0	11	2	2	1	5	1	1	4	3	3	2	2	1	1	1	43	1	2004	16	3	1	0	n/a	n/a	7	3	6	4	2	4	3	3	3.57143
38523	1	0	12	2	10	57	50	13	13	5	50	5	0	0	0	0	1	43	1	2004	16	3	1	0	n/a	n/a	7	3	6	4	2	4	3	3	3.57143
38523	1	0	13	2	3	2	20	2	2	3	5	3	15	15	0	0	1	43	1	2004	16	3	1	0	n/a	n/a	7	3	6	4	2	4	3	3	3.57143
38523	1	0	14	2	7	9	40	4	4	5	10	5	30	30	0	0	1	43	1	2004	16	3	1	0	n/a	n/a	7	3	6	4	2	4	3	3	3.57143
38523	1	0	15	2	1	1	3	18	18	2	3	2	0	0	0	0	1	43	1	2004	16	3	1	0	n/a	n/a	7	3	6	4	2	4	3	3	3.57143
38523	1	1	10	1	1	1	3	8	8	3	3	2	0	0	1	1	1	43	1	2004	16	3	1	0	n/a	n/a	7	3	6	4	2	4	3	3	3.57143
38523	1	1	5	1	5	4	15	17	17	3	5	3	10	10	0	0	1	43	1	2004	16	3	1	0	n/a	n/a	7	3	6	4	2	4	3	3	3.57143
38523	1	1	6	1	6	5	40	45	45	5	5	4	35	35	1	1	1	43	1	2004	16	3	1	0	n/a	n/a	7	3	6	4	2	4	3	3	3.57143
38523	1	1	7	1	2	1	5	31	31	3	2	2	3	3	1	1	1	43	1	2004	16	3	1	0	n/a	n/a	7	3	6	4	2	4	3	3	3.57143
38523	1	1	4	1	4	2	5	17	17	2	3	2	2	2	0	0	1	43	1	2004	16	3	1	0	n/a	n/a	7	3	6	4	2	4	3	3	3.57143
38523	1	1	9	1	3	1	20	10	10	4	5	4	15	15	0	0	1	43	1	2004	16	3	1	0	n/a	n/a	7	3	6	4	2	4	3	3	3.57143
38523	1	1	8	1	9	39	40	-7	7	5	40	5	0	0	0	0	1	43	1	2004	16	3	1	0	n/a	n/a	7	3	6	4	2	4	3	3	3.57143
38842	1	0	20	2	4	2	5	4	4	2	2	1	3	3	1	1	1	34	1	2016	4	2	1	0	n/a	n/a	6	7	7	7	7	7	7	7	7
38842	1	0	18	2	10	57	40	1	1	5	57	5	-17	17	0	0	1	34	1	2016	4	2	1	0	n/a	n/a	6	7	7	7	7	7	7	7	7
38842	1	1	2	1	1	1	5	9	9	2	1	2	4	4	0	0	1	34	1	2016	4	2	1	0	n/a	n/a	6	7	7	7	7	7	7	7	7
38842	1	0	19	2	3	2	5	1	1	2	5	2	0	0	0	0	1	34	1	2016	4	2	1	0	n/a	n/a	6	7	7	7	7	7	7	7	7
38842	1	0	11	2	2	1	5	6	6	3	1	2	4	4	1	1	1	34	1	2016	4	2	1	0	n/a	n/a	6	7	7	7	7	7	7	7	7
38842	1	0	12	2	1	1	1	5	5	2	1	2	0	0	0	0	1	34	1	2016	4	2	1	0	n/a	n/a	6	7	7	7	7	7	7	7	7
38842	1	0	17	2	8	23	20	11	11	5	20	5	0	0	0	0	1	34	1	2016	4	2	1	0	n/a	n/a	6	7	7	7	7	7	7	7	7
38842	1	1	6	1	6	5	10	39	39	5	5	5	5	5	0	0	1	34	1	2016	4	2	1	0	n/a	n/a	6	7	7	7	7	7	7	7	7
38842	1	1	3	1	4	2	3	-24	24	4	3	4	0	0	0	0	1	34	1	2016	4	2	1	0	n/a	n/a	6	7	7	7	7	7	7	7	7
38842	1	1	4	1	2	1	2	-17	17	2	2	2	0	0	0	0	1	34	1	2016	4	2	1	0	n/a	n/a	6	7	7	7	7	7	7	7	7
38842	1	1	5	1	7	9	20	0	0	5	10	5	10	10	0	0	1	34	1	2016	4	2	1	0	n/a	n/a	6	7	7	7	7	7	7	7	7
38842	1	0	13	2	6	5	5	4	4	4	5	5	0	0	-1	-1	1	34	1	2016	4	2	1	0	n/a	n/a	6	7	7	7	7	7	7	7	7
38842	1	1	7	1	5	4	10	3	3	5	5	5	5	5	0	0	1	34	1	2016	4	2	1	0	n/a	n/a	6	7	7	7	7	7	7	7	7
38842	1	1	8	1	3	1	10	3	3	5	5	5	5	5	0	0	1	34	1	2016	4	2	1	0	n/a	n/a	6	7	7	7	7	7	7	7	7
38842	1	0	16	2	5	3	30	27	27	4	3	2	27	27	2	2	1	34	1	2016	4	2	1	0	n/a	n/a	6	7	7	7	7	7	7	7	7
38842	1	1	1	1	8	21	60	0	0	5	50	5	10	10	0	0	1	34	1	2016	4	2	1	0	n/a	n/a	6	7	7	7	7	7	7	7	7
38842	1	0	14	2	7	9	7	-2	2	2	9	4	-2	2	-2	2	1	34	1	2016	4	2	1	0	n/a	n/a	6	7	7	7	7	7	7	7	7
38842	1	0	15	2	9	40	15	-3	3	5	40	5	-25	25	0	0	1	34	1	2016	4	2	1	0	n/a	n/a	6	7	7	7	7	7	7	7	7
38842	1	1	9	1	9	39	15	-25	25	5	40	5	-25	25	0	0	1	34	1	2016	4	2	1	0	n/a	n/a	6	7	7	7	7	7	7	7	7
38842	1	1	10	1	10	57	40	-17	17	5	50	5	-10	10	0	0	1	34	1	2016	4	2	1	0	n/a	n/a	6	7	7	7	7	7	7	7	7
39052	1	0	15	1	1	1	2	1	1	3	2	3	0	0	0	0	0	44	1	2009	11	3	1	0	n/a	n/a	6	5	4	4	4	4	6	6	4.71429
39052	1	0	20	1	6	5	3	3	3	2	3	2	0	0	0	0	0	44	1	2009	11	3	1	0	n/a	n/a	6	5	4	4	4	4	6	6	4.71429
39052	1	0	14	1	4	2	6	32	32	3	6	3	0	0	0	0	0	44	1	2009	11	3	1	0	n/a	n/a	6	5	4	4	4	4	6	6	4.71429
39052	1	0	16	1	2	1	4	4	4	3	4	3	0	0	0	0	0	44	1	2009	11	3	1	0	n/a	n/a	6	5	4	4	4	4	6	6	4.71429
39052	1	0	17	1	9	39	7	-3	3	3	7	3	0	0	0	0	0	44	1	2009	11	3	1	0	n/a	n/a	6	5	4	4	4	4	6	6	4.71429
39052	1	1	8	2	1	1	1	-2	2	2	1	2	0	0	0	0	0	44	1	2009	11	3	1	0	n/a	n/a	6	5	4	4	4	4	6	6	4.71429
39052	1	0	18	1	3	1	33	-2	2	3	6	2	27	27	1	1	0	44	1	2009	11	3	1	0	n/a	n/a	6	5	4	4	4	4	6	6	4.71429
39052	1	1	6	2	8	23	37	35	35	5	37	5	0	0	0	0	0	44	1	2009	11	3	1	0	n/a	n/a	6	5	4	4	4	4	6	6	4.71429
39052	1	1	7	2	2	1	2	-32	32	2	2	2	0	0	0	0	0	44	1	2009	11	3	1	0	n/a	n/a	6	5	4	4	4	4	6	6	4.71429
39052	1	0	11	1	7	9	7	-35	35	4	7	4	0	0	0	0	0	44	1	2009	11	3	1	0	n/a	n/a	6	5	4	4	4	4	6	6	4.71429
39052	1	0	12	1	10	57	22	0	0	4	22	4	0	0	0	0	0	44	1	2009	11	3	1	0	n/a	n/a	6	5	4	4	4	4	6	6	4.71429
39052	1	0	19	1	5	4	1	1	1	2	1	2	0	0	0	0	0	44	1	2009	11	3	1	0	n/a	n/a	6	5	4	4	4	4	6	6	4.71429
39052	1	1	5	2	5	3	22	-1	1	4	15	4	7	7	0	0	0	44	1	2009	11	3	1	0	n/a	n/a	6	5	4	4	4	4	6	6	4.71429
39052	1	1	1	2	9	40	45	20	20	5	45	5	0	0	0	0	0	44	1	2009	11	3	1	0	n/a	n/a	6	5	4	4	4	4	6	6	4.71429
39052	1	1	2	2	4	2	22	19	19	3	2	2	20	20	1	1	0	44	1	2009	11	3	1	0	n/a	n/a	6	5	4	4	4	4	6	6	4.71429
39052	1	0	13	1	8	21	56	17	17	5	56	5	0	0	0	0	0	44	1	2009	11	3	1	0	n/a	n/a	6	5	4	4	4	4	6	6	4.71429
39052	1	1	10	2	7	9	5	-4	4	4	5	4	0	0	0	0	0	44	1	2009	11	3	1	0	n/a	n/a	6	5	4	4	4	4	6	6	4.71429
39052	1	1	9	2	6	5	22	14	14	4	22	4	0	0	0	0	0	44	1	2009	11	3	1	0	n/a	n/a	6	5	4	4	4	4	6	6	4.71429
39052	1	1	4	2	10	57	8	5	5	4	45	4	-37	37	0	0	0	44	1	2009	11	3	1	0	n/a	n/a	6	5	4	4	4	4	6	6	4.71429
39052	1	1	3	2	3	2	1	-49	49	3	1	3	0	0	0	0	0	44	1	2009	11	3	1	0	n/a	n/a	6	5	4	4	4	4	6	6	4.71429
40376	0	1	5	2	2	1	5	1	1	5	5	5	0	0	0	0	1	38	1	2012	8	3	0	n/a	n/a	n/a	6	7	6	5	7	5	6	6	6
40376	0	1	6	2	7	9	5	1	1	4	5	5	0	0	-1	1	1	38	1	2012	8	3	0	n/a	n/a	n/a	6	7	6	5	7	5	6	6	6
40376	0	1	7	2	8	23	50	19	19	5	30	5	20	20	0	0	1	38	1	2012	8	3	0	n/a	n/a	n/a	6	7	6	5	7	5	6	6	6
40376	0	1	8	2	10	57	30	38	38	5	50	5	-20	20	0	0	1	38	1	2012	8	3	0	n/a	n/a	n/a	6	7	6	5	7	5	6	6	6
40376	0	1	4	2	1	1	1	6	6	2	1	2	0	0	0	0	1	38	1	2012	8	3	0	n/a	n/a	n/a	6	7	6	5	7	5	6	6	6
40376	0	0	11	1	9	39	40	45	45	5	40	5	0	0	0	0	1	38	1	2012	8	3	0	n/a	n/a	n/a	6	7	6	5	7	5	6	6	6
40376	0	0	12	1	2	1	2	31	31	2	2	2	0	0	0	0	1	38	1	2012	8	3	0	n/a	n/a	n/a	6	7	6	5	7	5	6	6	6
40376	0	1	3	2	5	3	10	-1	1	5	5	5	5	5	0	0	1	38	1	2012	8	3	0	n/a	n/a	n/a	6	7	6	5	7	5	6	6	6
40376	0	0	14	1	3	1	20	1	1	5	5	5	15	15	0	0	1	38	1	2012	8	3	0	n/a	n/a	n/a	6	7	6	5	7	5	6	6	6
40376	0	0	15	1	7	9	40	-37	37	5	20	5	20	20	0	0	1	38	1	2012	8	3	0	n/a	n/a	n/a	6	7	6	5	7	5	6	6	6
40376	0	0	16	1	10	57	20	0	0	5	50	5	-30	30	0	0	1	38	1	2012	8	3	0	n/a	n/a	n/a	6	7	6	5	7	5	6	6	6
40376	0	0	13	1	5	4	10	4	4	4	10	4	0	0	0	0	1	38	1	2012	8	3	0	n/a	n/a	n/a	6	7	6	5	7	5	6	6	6
40376	0	0	18	1	8	21	20	28	28	5	20	5	0	0	0	0	1	38	1	2012	8	3	0	n/a	n/a	n/a	6	7	6	5	7	5	6	6	6
40376	0	0	19	1	4	2	40	38	38	5	5	5	35	35	0	0	1	38	1	2012	8	3	0	n/a	n/a	n/a	6	7	6	5	7	5	6	6	6
40376	0	0	20	1	1	1	2	7	7	4	2	4	0	0	0	0	1	38	1	2012	8	3	0	n/a	n/a	n/a	6	7	6	5	7	5	6	6	6
40376	0	0	17	1	6	5	50	45	45	5	10	5	40	40	0	0	1	38	1	2012	8	3	0	n/a	n/a	n/a	6	7	6	5	7	5	6	6	6
40376	0	1	1	2	3	2	30	-4	4	5	10	5	20	20	0	0	1	38	1	2012	8	3	0	n/a	n/a	n/a	6	7	6	5	7	5	6	6	6
40376	0	1	2	2	9	40	50	27	27	5	50	5	0	0	0	0	1	38	1	2012	8	3	0	n/a	n/a	n/a	6	7	6	5	7	5	6	6	6
40376	0	1	9	2	6	5	50	10	10	5	5	5	45	45	0	0	1	38	1	2012	8	3	0	n/a	n/a	n/a	6	7	6	5	7	5	6	6	6
40376	0	1	10	2	4	2	40	-27	27	5	5	5	35	35	0	0	1	38	1	2012	8	3	0	n/a	n/a	n/a	6	7	6	5	7	5	6	6	6
40932	0	1	2	1	1	1	5	4	4	3	2	3	3	3	0	0	1	40	1	2010	10	3	1	0	n/a	n/a	5	5	5	6	5	6	5	5	5.28571
40932	0	1	5	1	2	1	20	19	19	3	10	3	10	10	0	0	1	40	1	2010	10	3	1	0	n/a	n/a	5	5	5	6	5	6	5	5	5.28571
40932	0	1	9	1	10	57	30	29	29	4	40	5	-10	10	-1	1	1	40	1	2010	10	3	1	0	n/a	n/a	5	5	5	6	5	6	5	5	5.28571
40932	0	1	3	1	7	9	30	43	43	4	20	4	10	10	0	0	1	40	1	2010	10	3	1	0	n/a	n/a	5	5	5	6	5	6	5	5	5.28571
40932	0	1	4	1	9	39	40	11	11	5	40	5	0	0	0	0	1	40	1	2010	10	3	1	0	n/a	n/a	5	5	5	6	5	6	5	5	5.28571
40932	0	1	8	1	6	5	45	40	40	5	30	4	15	15	1	1	1	40	1	2010	10	3	1	0	n/a	n/a	5	5	5	6	5	6	5	5	5.28571
40932	0	1	1	1	5	4	15	21	21	4	10	4	5	5	0	0	1	40	1	2010	10	3	1	0	n/a	n/a	5	5	5	6	5	6	5	5	5.28571
40932	0	0	20	2	7	9	10	39	39	4	10	4	0	0	0	0	1	40	1	2010	10	3	1	0	n/a	n/a	5	5	5	6	5	6	5	5	5.28571
40932	0	0	17	2	5	3	15	1	1	4	10	4	5	5	0	0	1	40	1	2010	10	3	1	0	n/a	n/a	5	5	5	6	5	6	5	5	5.28571
40932	0	1	7	1	3	1	30	-27	27	4	10	4	20	20	0	0	1	40	1	2010	10	3	1	0	n/a	n/a	5	5	5	6	5	6	5	5	5.28571
40932	0	0	12	2	1	1	15	14	14	4	10	4	5	5	0	0	1	40	1	2010	10	3	1	0	n/a	n/a	5	5	5	6	5	6	5	5	5.28571
40932	0	0	13	2	2	1	5	4	4	3	5	3	0	0	0	0	1	40	1	2010	10	3	1	0	n/a	n/a	5	5	5	6	5	6	5	5	5.28571
40932	0	1	10	1	8	21	60	13	13	5	50	5	10	10	0	0	1	40	1	2010	10	3	1	0	n/a	n/a	5	5	5	6	5	6	5	5	5.28571
40932	0	0	15	2	4	2	5	3	3	4	5	4	0	0	0	0	1	40	1	2010	10	3	1	0	n/a	n/a	5	5	5	6	5	6	5	5	5.28571
40932	0	0	18	2	10	57	25	12	12	5	50	5	-25	25	0	0	1	40	1	2010	10	3	1	0	n/a	n/a	5	5	5	6	5	6	5	5	5.28571
40932	0	0	19	2	6	5	25	20	20	5	20	5	5	5	0	0	1	40	1	2010	10	3	1	0	n/a	n/a	5	5	5	6	5	6	5	5	5.28571
40932	0	1	6	1	4	2	45	1	1	5	20	4	25	25	1	1	1	40	1	2010	10	3	1	0	n/a	n/a	5	5	5	6	5	6	5	5	5.28571
40932	0	0	11	2	8	23	20	-3	3	5	20	5	0	0	0	0	1	40	1	2010	10	3	1	0	n/a	n/a	5	5	5	6	5	6	5	5	5.28571
40932	0	0	16	2	9	40	25	-15	15	5	40	5	-15	15	0	0	1	40	1	2010	10	3	1	0	n/a	n/a	5	5	5	6	5	6	5	5	5.28571
40932	0	0	14	2	3	2	15	-32	32	5	10	4	5	5	1	1	1	40	1	2010	10	3	1	0	n/a	n/a	5	5	5	6	5	6	5	5	5.28571
41646	1	0	16	1	8	21	45	5	5	5	21	5	24	24	0	0	1	41	1	2013	7	2	1	1	1	1	4	1	3	2	4	4	2	2	2.57143
41646	1	0	17	1	5	4	14	0	0	3	4	3	10	10	0	0	1	41	1	2013	7	2	1	1	1	1	4	1	3	2	4	4	2	2	2.57143
41646	1	0	18	1	3	1	25	24	24	4	1	3	24	24	1	1	1	41	1	2013	7	2	1	1	1	1	4	1	3	2	4	4	2	2	2.57143
41646	1	0	19	1	6	5	12	33	33	4	5	4	7	7	0	0	1	41	1	2013	7	2	1	1	1	1	4	1	3	2	4	4	2	2	2.57143
41646	1	0	20	1	10	57	8	10	10	4	57	5	-49	49	-1	1	1	41	1	2013	7	2	1	1	1	1	4	1	3	2	4	4	2	2	2.57143
41646	1	1	3	2	1	1	2	7	7	3	2	3	0	0	0	0	1	41	1	2013	7	2	1	1	1	1	4	1	3	2	4	4	2	2	2.57143
41646	1	1	4	2	10	57	23	-3	3	5	57	5	-34	34	0	0	1	41	1	2013	7	2	1	1	1	1	4	1	3	2	4	4	2	2	2.57143
41646	1	1	5	2	5	3	50	24	24	5	3	3	47	47	2	2	1	41	1	2013	7	2	1	1	1	1	4	1	3	2	4	4	2	2	2.57143
41646	1	1	6	2	6	5	56	-30	30	4	5	3	51	51	1	1	1	41	1	2013	7	2	1	1	1	1	4	1	3	2	4	4	2	2	2.57143
41646	1	0	11	1	1	1	6	-49	49	3	1	3	5	5	0	0	1	41	1	2013	7	2	1	1	1	1	4	1	3	2	4	4	2	2	2.57143
41646	1	0	12	1	7	9	6	1	1	4	9	5	-3	3	-1	1	1	41	1	2013	7	2	1	1	1	1	4	1	3	2	4	4	2	2	2.57143
41646	1	0	13	1	9	39	9	3	3	5	39	5	-30	30	0	0	1	41	1	2013	7	2	1	1	1	1	4	1	3	2	4	4	2	2	2.57143
41646	1	0	14	1	4	2	35	3	3	5	2	3	33	33	2	2	1	41	1	2013	7	2	1	1	1	1	4	1	3	2	4	4	2	2	2.57143
41646	1	0	15	1	2	1	1	4	4	1	1	1	0	0	0	0	1	41	1	2013	7	2	1	1	1	1	4	1	3	2	4	4	2	2	2.57143
41646	1	1	7	2	3	2	5	47	47	2	2	2	3	3	0	0	1	41	1	2013	7	2	1	1	1	1	4	1	3	2	4	4	2	2	2.57143
41646	1	1	8	2	9	40	12	51	51	3	40	5	-28	28	-2	2	1	41	1	2013	7	2	1	1	1	1	4	1	3	2	4	4	2	2	2.57143
41646	1	1	1	2	7	9	40	31	31	5	20	5	20	20	0	0	1	41	1	2013	7	2	1	1	1	1	4	1	3	2	4	4	2	2	2.57143
41646	1	1	2	2	8	23	8	-15	15	4	23	5	-15	15	-1	1	1	41	1	2013	7	2	1	1	1	1	4	1	3	2	4	4	2	2	2.57143
41646	1	1	9	2	4	2	6	-28	28	2	2	2	4	4	0	0	1	41	1	2013	7	2	1	1	1	1	4	1	3	2	4	4	2	2	2.57143
41646	1	1	10	2	2	1	4	-34	34	2	1	2	3	3	0	0	1	41	1	2013	7	2	1	1	1	1	4	1	3	2	4	4	2	2	2.57143
43293	1	1	4	2	10	57	20	2	2	5	50	5	-30	30	0	0	0	53	1	1996	24	3	0	n/a	n/a	n/a	7	6	6	6	6	6	6	6	6
43293	1	1	3	2	8	23	25	14	14	5	25	5	0	0	0	0	0	53	1	1996	24	3	0	n/a	n/a	n/a	7	6	6	6	6	6	6	6	6
43293	1	1	8	2	1	1	3	9	9	4	2	3	1	1	1	1	0	53	1	1996	24	3	0	n/a	n/a	n/a	7	6	6	6	6	6	6	6	6
43293	1	1	5	2	4	2	10	3	3	5	5	5	5	5	0	0	0	53	1	1996	24	3	0	n/a	n/a	n/a	7	6	6	6	6	6	6	6	6
43293	1	1	2	2	6	5	50	21	21	5	10	5	40	40	0	0	0	53	1	1996	24	3	0	n/a	n/a	n/a	7	6	6	6	6	6	6	6	6
43293	1	0	19	1	2	1	15	0	0	5	3	4	12	12	1	1	0	53	1	1996	24	3	0	n/a	n/a	n/a	7	6	6	6	6	6	6	6	6
43293	1	0	20	1	4	2	5	11	11	5	2	4	3	3	1	1	0	53	1	1996	24	3	0	n/a	n/a	n/a	7	6	6	6	6	6	6	6	6
43293	1	0	12	1	1	1	3	9	9	5	1	4	2	2	1	1	0	53	1	1996	24	3	0	n/a	n/a	n/a	7	6	6	6	6	6	6	6	6
43293	1	1	6	2	2	1	3	11	11	4	2	4	1	1	0	0	0	53	1	1996	24	3	0	n/a	n/a	n/a	7	6	6	6	6	6	6	6	6
43293	1	1	7	2	7	9	20	-37	37	5	10	5	10	10	0	0	0	53	1	1996	24	3	0	n/a	n/a	n/a	7	6	6	6	6	6	6	6	6
43293	1	0	11	1	6	5	5	2	2	5	5	5	0	0	0	0	0	53	1	1996	24	3	0	n/a	n/a	n/a	7	6	6	6	6	6	6	6	6
43293	1	0	15	1	10	57	20	2	2	5	60	5	-40	40	0	0	0	53	1	1996	24	3	0	n/a	n/a	n/a	7	6	6	6	6	6	6	6	6
43293	1	1	1	2	9	40	40	8	8	5	40	5	0	0	0	0	0	53	1	1996	24	3	0	n/a	n/a	n/a	7	6	6	6	6	6	6	6	6
43293	1	0	18	1	8	21	30	8	8	5	25	5	5	5	0	0	0	53	1	1996	24	3	0	n/a	n/a	n/a	7	6	6	6	6	6	6	6	6
43293	1	0	14	1	7	9	20	2	2	5	10	5	10	10	0	0	0	53	1	1996	24	3	0	n/a	n/a	n/a	7	6	6	6	6	6	6	6	6
43293	1	1	9	2	3	2	10	45	45	5	3	4	7	7	1	1	0	53	1	1996	24	3	0	n/a	n/a	n/a	7	6	6	6	6	6	6	6	6
43293	1	0	13	1	3	1	10	11	11	5	3	4	7	7	1	1	0	53	1	1996	24	3	0	n/a	n/a	n/a	7	6	6	6	6	6	6	6	6
43293	1	0	17	1	5	4	25	2	2	5	5	5	20	20	0	0	0	53	1	1996	24	3	0	n/a	n/a	n/a	7	6	6	6	6	6	6	6	6
43293	1	1	10	2	5	3	5	0	0	5	5	5	0	0	0	0	0	53	1	1996	24	3	0	n/a	n/a	n/a	7	6	6	6	6	6	6	6	6
43293	1	0	16	1	9	39	50	-37	37	5	40	5	10	10	0	0	0	53	1	1996	24	3	0	n/a	n/a	n/a	7	6	6	6	6	6	6	6	6
43463	1	1	1	2	7	9	50	1	1	4	25	4	25	25	0	0	0	41	1	2009	11	3	0	n/a	n/a	n/a	5	6	6	7	7	7	6	6	6.42857
43463	1	1	2	2	6	5	25	4	4	4	10	4	15	15	0	0	0	41	1	2009	11	3	0	n/a	n/a	n/a	5	6	6	7	7	7	6	6	6.42857
43463	1	1	3	2	5	3	5	8	8	2	5	2	0	0	0	0	0	41	1	2009	11	3	0	n/a	n/a	n/a	5	6	6	7	7	7	6	6	6.42857
43463	1	1	4	2	2	1	3	-1	1	2	3	2	0	0	0	0	0	41	1	2009	11	3	0	n/a	n/a	n/a	5	6	6	7	7	7	6	6	6.42857
43463	1	1	5	2	4	2	2	2	2	1	2	1	0	0	0	0	0	41	1	2009	11	3	0	n/a	n/a	n/a	5	6	6	7	7	7	6	6	6.42857
43463	1	1	6	2	1	1	1	-1	1	2	1	2	0	0	0	0	0	41	1	2009	11	3	0	n/a	n/a	n/a	5	6	6	7	7	7	6	6	6.42857
43463	1	1	7	2	10	57	15	-2	2	4	50	4	-35	35	0	0	0	41	1	2009	11	3	0	n/a	n/a	n/a	5	6	6	7	7	7	6	6	6.42857
43463	1	1	8	2	3	2	20	19	19	2	10	2	10	10	0	0	0	41	1	2009	11	3	0	n/a	n/a	n/a	5	6	6	7	7	7	6	6	6.42857
43463	1	1	9	2	8	23	50	11	11	5	50	5	0	0	0	0	0	41	1	2009	11	3	0	n/a	n/a	n/a	5	6	6	7	7	7	6	6	6.42857
43463	1	1	10	2	9	40	40	-42	42	5	40	5	0	0	0	0	0	41	1	2009	11	3	0	n/a	n/a	n/a	5	6	6	7	7	7	6	6	6.42857
43463	1	0	15	1	7	9	7	0	0	2	7	2	0	0	0	0	0	41	1	2009	11	3	0	n/a	n/a	n/a	5	6	6	7	7	7	6	6	6.42857
43463	1	0	16	1	3	1	9	2	2	4	5	4	4	4	0	0	0	41	1	2009	11	3	0	n/a	n/a	n/a	5	6	6	7	7	7	6	6	6.42857
43463	1	0	17	1	10	57	15	18	18	4	40	4	-25	25	0	0	0	41	1	2009	11	3	0	n/a	n/a	n/a	5	6	6	7	7	7	6	6	6.42857
43463	1	0	18	1	9	39	50	0	0	5	50	5	0	0	0	0	0	41	1	2009	11	3	0	n/a	n/a	n/a	5	6	6	7	7	7	6	6	6.42857
43463	1	0	19	1	6	5	4	2	2	2	4	2	0	0	0	0	0	41	1	2009	11	3	0	n/a	n/a	n/a	5	6	6	7	7	7	6	6	6.42857
43463	1	0	20	1	4	2	1	20	20	2	1	2	0	0	0	0	0	41	1	2009	11	3	0	n/a	n/a	n/a	5	6	6	7	7	7	6	6	6.42857
43463	1	0	12	1	2	1	5	41	41	2	5	2	0	0	0	0	0	41	1	2009	11	3	0	n/a	n/a	n/a	5	6	6	7	7	7	6	6	6.42857
43463	1	0	13	1	1	1	2	27	27	1	2	1	0	0	0	0	0	41	1	2009	11	3	0	n/a	n/a	n/a	5	6	6	7	7	7	6	6	6.42857
43463	1	0	14	1	5	4	6	0	0	2	6	2	0	0	0	0	0	41	1	2009	11	3	0	n/a	n/a	n/a	5	6	6	7	7	7	6	6	6.42857
43463	1	0	11	1	8	21	40	-42	42	4	40	4	0	0	0	0	0	41	1	2009	11	3	0	n/a	n/a	n/a	5	6	6	7	7	7	6	6	6.42857
45846	0	0	19	2	6	5	35	3	3	5	35	5	0	0	0	0	0	40	1	2014	6	4	1	1	1	1	5	6	6	4	6	5	4	6	5.28571
45846	0	0	20	2	5	3	5	2	2	1	5	1	0	0	0	0	0	40	1	2014	6	4	1	1	1	1	5	6	6	4	6	5	4	6	5.28571
45846	0	1	10	1	9	39	25	7	7	4	30	5	-5	5	-1	1	0	40	1	2014	6	4	1	1	1	1	5	6	6	4	6	5	4	6	5.28571
45846	0	1	6	1	8	21	35	1	1	5	30	5	5	5	0	0	0	40	1	2014	6	4	1	1	1	1	5	6	6	4	6	5	4	6	5.28571
45846	0	0	13	2	9	40	25	31	31	5	25	5	0	0	0	0	0	40	1	2014	6	4	1	1	1	1	5	6	6	4	6	5	4	6	5.28571
45846	0	0	14	2	2	1	4	30	30	1	4	1	0	0	0	0	0	40	1	2014	6	4	1	1	1	1	5	6	6	4	6	5	4	6	5.28571
45846	0	0	15	2	10	57	25	6	6	2	25	2	0	0	0	0	0	40	1	2014	6	4	1	1	1	1	5	6	6	4	6	5	4	6	5.28571
45846	0	0	12	2	4	2	5	14	14	2	5	2	0	0	0	0	0	40	1	2014	6	4	1	1	1	1	5	6	6	4	6	5	4	6	5.28571
45846	0	0	18	2	3	2	2	-14	14	1	2	1	0	0	0	0	0	40	1	2014	6	4	1	1	1	1	5	6	6	4	6	5	4	6	5.28571
45846	0	1	1	1	7	9	15	-42	42	4	12	5	3	3	-1	-1	0	40	1	2014	6	4	1	1	1	1	5	6	6	4	6	5	4	6	5.28571
45846	0	1	2	1	2	1	3	9	9	2	2	1	1	1	1	1	0	40	1	2014	6	4	1	1	1	1	5	6	6	4	6	5	4	6	5.28571
45846	0	1	3	1	1	1	4	3	3	2	2	2	2	2	0	0	0	40	1	2014	6	4	1	1	1	1	5	6	6	4	6	5	4	6	5.28571
45846	0	1	4	1	3	1	8	0	0	4	8	4	0	0	0	0	0	40	1	2014	6	4	1	1	1	1	5	6	6	4	6	5	4	6	5.28571
45846	0	1	7	1	5	4	35	3	3	5	35	5	0	0	0	0	0	40	1	2014	6	4	1	1	1	1	5	6	6	4	6	5	4	6	5.28571
45846	0	1	8	1	4	2	3	2	2	2	3	2	0	0	0	0	0	40	1	2014	6	4	1	1	1	1	5	6	6	4	6	5	4	6	5.28571
45846	0	1	9	1	6	5	35	30	30	5	35	5	0	0	0	0	0	40	1	2014	6	4	1	1	1	1	5	6	6	4	6	5	4	6	5.28571
45846	0	0	16	2	7	9	25	16	16	2	20	2	5	5	0	0	0	40	1	2014	6	4	1	1	1	1	5	6	6	4	6	5	4	6	5.28571
45846	0	0	17	2	1	1	10	12	12	1	10	1	0	0	0	0	0	40	1	2014	6	4	1	1	1	1	5	6	6	4	6	5	4	6	5.28571
45846	0	1	5	1	10	57	15	-15	15	4	25	5	-10	10	-1	1	0	40	1	2014	6	4	1	1	1	1	5	6	6	4	6	5	4	6	5.28571
45846	0	0	11	2	8	23	35	-32	32	5	30	5	5	5	0	0	0	40	1	2014	6	4	1	1	1	1	5	6	6	4	6	5	4	6	5.28571
46315	0	0	19	2	6	5	3	0	0	5	5	5	-2	2	0	0	1	44	1	2017	3	3	1	0	n/a	n/a	9	6	5	7	7	7	7	7	6.57143
46315	0	1	4	1	7	9	40	1	1	5	10	5	30	30	0	0	1	44	1	2017	3	3	1	0	n/a	n/a	9	6	5	7	7	7	7	7	6.57143
46315	0	1	5	1	2	1	2	4	4	2	2	3	0	0	-1	-1	1	44	1	2017	3	3	1	0	n/a	n/a	9	6	5	7	7	7	7	7	6.57143
46315	0	0	20	2	10	57	40	38	38	5	40	5	0	0	0	0	1	44	1	2017	3	3	1	0	n/a	n/a	9	6	5	7	7	7	7	7	6.57143
46315	0	1	3	1	10	57	40	26	26	5	50	5	-10	10	0	0	1	44	1	2017	3	3	1	0	n/a	n/a	9	6	5	7	7	7	7	7	6.57143
46315	0	1	8	1	5	4	30	35	35	5	4	5	26	26	0	0	1	44	1	2017	3	3	1	0	n/a	n/a	9	6	5	7	7	7	7	7	6.57143
46315	0	1	9	1	4	2	40	31	31	5	2	5	38	38	0	0	1	44	1	2017	3	3	1	0	n/a	n/a	9	6	5	7	7	7	7	7	6.57143
46315	0	1	10	1	8	21	40	19	19	5	20	5	20	20	0	0	1	44	1	2017	3	3	1	0	n/a	n/a	9	6	5	7	7	7	7	7	6.57143
46315	0	0	16	2	2	1	3	-19	19	4	1	4	2	2	0	0	1	44	1	2017	3	3	1	0	n/a	n/a	9	6	5	7	7	7	7	7	6.57143
46315	0	0	17	2	3	2	2	-17	17	2	2	3	0	0	-1	-1	1	44	1	2017	3	3	1	0	n/a	n/a	9	6	5	7	7	7	7	7	6.57143
46315	0	0	18	2	7	9	5	2	2	5	9	5	-4	4	0	0	1	44	1	2017	3	3	1	0	n/a	n/a	9	6	5	7	7	7	7	7	6.57143
46315	0	1	1	1	3	1	5	2	2	5	3	5	2	2	0	0	1	44	1	2017	3	3	1	0	n/a	n/a	9	6	5	7	7	7	7	7	6.57143
46315	0	1	2	1	9	39	20	0	0	5	35	5	-15	15	0	0	1	44	1	2017	3	3	1	0	n/a	n/a	9	6	5	7	7	7	7	7	6.57143
46315	0	1	7	1	6	5	40	1	1	5	5	5	35	35	0	0	1	44	1	2017	3	3	1	0	n/a	n/a	9	6	5	7	7	7	7	7	6.57143
46315	0	0	12	2	9	40	15	2	2	5	40	5	-25	25	0	0	1	44	1	2017	3	3	1	0	n/a	n/a	9	6	5	7	7	7	7	7	6.57143
46315	0	0	13	2	8	23	10	-2	2	5	23	5	-13	13	0	0	1	44	1	2017	3	3	1	0	n/a	n/a	9	6	5	7	7	7	7	7	6.57143
46315	0	1	6	1	1	1	1	-4	4	2	1	2	0	0	0	0	1	44	1	2017	3	3	1	0	n/a	n/a	9	6	5	7	7	7	7	7	6.57143
46315	0	0	15	2	1	1	3	-13	13	3	1	3	2	2	0	0	1	44	1	2017	3	3	1	0	n/a	n/a	9	6	5	7	7	7	7	7	6.57143
46315	0	0	11	2	5	3	5	-25	25	5	5	5	0	0	0	0	1	44	1	2017	3	3	1	0	n/a	n/a	9	6	5	7	7	7	7	7	6.57143
46315	0	0	14	2	4	2	3	-17	17	3	3	4	0	0	-1	-1	1	44	1	2017	3	3	1	0	n/a	n/a	9	6	5	7	7	7	7	7	6.57143
46346	0	1	8	2	2	1	3	39	39	1	3	1	0	0	0	0	1	38	1	2011	9	2	1	1	1	2	9	5	4	7	7	7	5	7	6
46346	0	1	9	2	3	2	20	19	19	3	10	3	10	10	0	0	1	38	1	2011	9	2	1	1	1	2	9	5	4	7	7	7	5	7	6
46346	0	1	7	2	8	23	70	49	49	5	70	4	0	0	1	1	1	38	1	2011	9	2	1	1	1	2	9	5	4	7	7	7	5	7	6
46346	0	0	20	1	1	1	40	48	48	4	10	3	30	30	1	1	1	38	1	2011	9	2	1	1	1	2	9	5	4	7	7	7	5	7	6
46346	0	1	4	2	10	57	70	86	86	4	70	5	0	0	-1	-1	1	38	1	2011	9	2	1	1	1	2	9	5	4	7	7	7	5	7	6
46346	0	1	10	2	9	40	30	75	75	4	40	5	-10	10	-1	1	1	38	1	2011	9	2	1	1	1	2	9	5	4	7	7	7	5	7	6
46346	0	0	19	1	10	57	40	71	71	3	90	5	-50	50	-2	2	1	38	1	2011	9	2	1	1	1	2	9	5	4	7	7	7	5	7	6
46346	0	1	3	2	1	1	15	79	79	2	5	2	10	10	0	0	1	38	1	2011	9	2	1	1	1	2	9	5	4	7	7	7	5	7	6
46346	0	0	16	1	9	39	90	51	51	5	50	5	40	40	0	0	1	38	1	2011	9	2	1	1	1	2	9	5	4	7	7	7	5	7	6
46346	0	1	5	2	4	2	30	-17	17	3	10	2	20	20	1	1	1	38	1	2011	9	2	1	1	1	2	9	5	4	7	7	7	5	7	6
46346	0	1	6	2	6	5	90	14	14	5	70	5	20	20	0	0	1	38	1	2011	9	2	1	1	1	2	9	5	4	7	7	7	5	7	6
46346	0	0	15	1	8	21	100	2	2	5	50	5	50	50	0	0	1	38	1	2011	9	2	1	1	1	2	9	5	4	7	7	7	5	7	6
46346	0	0	11	1	4	2	50	18	18	4	20	3	30	30	1	1	1	38	1	2011	9	2	1	1	1	2	9	5	4	7	7	7	5	7	6
46346	0	0	17	1	7	9	80	28	28	5	50	5	30	30	0	0	1	38	1	2011	9	2	1	1	1	2	9	5	4	7	7	7	5	7	6
46346	0	0	18	1	6	5	80	67	67	5	40	4	40	40	1	1	1	38	1	2011	9	2	1	1	1	2	9	5	4	7	7	7	5	7	6
46346	0	1	2	2	7	9	20	85	85	3	20	2	0	0	1	1	1	38	1	2011	9	2	1	1	1	2	9	5	4	7	7	7	5	7	6
46346	0	0	12	1	5	4	90	11	11	5	50	4	40	40	1	1	1	38	1	2011	9	2	1	1	1	2	9	5	4	7	7	7	5	7	6
46346	0	1	1	2	5	3	70	47	47	5	70	5	0	0	0	0	1	38	1	2011	9	2	1	1	1	2	9	5	4	7	7	7	5	7	6
46346	0	0	14	1	2	1	20	-10	10	4	10	3	10	10	1	1	1	38	1	2011	9	2	1	1	1	2	9	5	4	7	7	7	5	7	6
46346	0	0	13	1	3	1	50	13	13	4	30	4	20	20	0	0	1	38	1	2011	9	2	1	1	1	2	9	5	4	7	7	7	5	7	6
47281	1	0	16	1	7	9	41	1	1	5	20	5	21	21	0	0	1	43	1	2000	20	3	1	0	n/a	n/a	7	5	3	4	5	3	3	2	3.57143
47281	1	0	15	1	6	5	52	2	2	5	20	5	32	32	0	0	1	43	1	2000	20	3	1	0	n/a	n/a	7	5	3	4	5	3	3	2	3.57143
47281	1	1	4	2	4	2	8	34	34	4	8	4	0	0	0	0	1	43	1	2000	20	3	1	0	n/a	n/a	7	5	3	4	5	3	3	2	3.57143
47281	1	0	14	1	3	1	35	10	10	5	17	5	18	18	0	0	1	43	1	2000	20	3	1	0	n/a	n/a	7	5	3	4	5	3	3	2	3.57143
47281	1	0	19	1	5	4	12	8	8	4	12	4	0	0	0	0	1	43	1	2000	20	3	1	0	n/a	n/a	7	5	3	4	5	3	3	2	3.57143
47281	1	0	20	1	1	1	2	47	47	2	2	2	0	0	0	0	1	43	1	2000	20	3	1	0	n/a	n/a	7	5	3	4	5	3	3	2	3.57143
47281	1	0	18	1	8	21	25	32	32	5	25	5	0	0	0	0	1	43	1	2000	20	3	1	0	n/a	n/a	7	5	3	4	5	3	3	2	3.57143
47281	1	0	11	1	4	2	12	4	4	2	12	2	0	0	0	0	1	43	1	2000	20	3	1	0	n/a	n/a	7	5	3	4	5	3	3	2	3.57143
47281	1	0	12	1	10	57	15	6	6	4	40	5	-25	25	-1	1	1	43	1	2000	20	3	1	0	n/a	n/a	7	5	3	4	5	3	3	2	3.57143
47281	1	0	17	1	2	1	3	-42	42	1	3	1	0	0	0	0	1	43	1	2000	20	3	1	0	n/a	n/a	7	5	3	4	5	3	3	2	3.57143
47281	1	0	13	1	9	39	45	14	14	5	45	5	0	0	0	0	1	43	1	2000	20	3	1	0	n/a	n/a	7	5	3	4	5	3	3	2	3.57143
47281	1	1	5	2	2	1	20	19	19	5	10	5	10	10	0	0	1	43	1	2000	20	3	1	0	n/a	n/a	7	5	3	4	5	3	3	2	3.57143
47281	1	1	6	2	3	2	12	10	10	5	12	5	0	0	0	0	1	43	1	2000	20	3	1	0	n/a	n/a	7	5	3	4	5	3	3	2	3.57143
47281	1	1	7	2	9	40	15	6	6	5	30	5	-15	15	0	0	1	43	1	2000	20	3	1	0	n/a	n/a	7	5	3	4	5	3	3	2	3.57143
47281	1	1	8	2	7	9	30	17	17	2	15	2	15	15	0	0	1	43	1	2000	20	3	1	0	n/a	n/a	7	5	3	4	5	3	3	2	3.57143
47281	1	1	9	2	6	5	20	15	15	5	10	5	10	10	0	0	1	43	1	2000	20	3	1	0	n/a	n/a	7	5	3	4	5	3	3	2	3.57143
47281	1	1	10	2	5	3	20	21	21	5	20	5	0	0	0	0	1	43	1	2000	20	3	1	0	n/a	n/a	7	5	3	4	5	3	3	2	3.57143
47281	1	1	3	2	8	23	70	47	47	5	60	5	10	10	0	0	1	43	1	2000	20	3	1	0	n/a	n/a	7	5	3	4	5	3	3	2	3.57143
47281	1	1	1	2	1	1	15	-25	25	2	8	2	7	7	0	0	1	43	1	2000	20	3	1	0	n/a	n/a	7	5	3	4	5	3	3	2	3.57143
47281	1	1	2	2	10	57	12	-45	45	4	25	4	-13	13	0	0	1	43	1	2000	20	3	1	0	n/a	n/a	7	5	3	4	5	3	3	2	3.57143
47342	1	1	2	1	5	4	5	0	0	5	4	5	1	1	0	0	1	48	1	2004	16	3	1	1	2	0	7	5	4	6	5	5	3	5	4.71429
47342	1	1	3	1	4	2	5	0	0	5	2	5	3	3	0	0	1	48	1	2004	16	3	1	1	2	0	7	5	4	6	5	5	3	5	4.71429
47342	1	1	1	1	8	21	40	29	29	5	21	5	19	19	0	0	1	48	1	2004	16	3	1	1	2	0	7	5	4	6	5	5	3	5	4.71429
47342	1	1	6	1	3	1	30	3	3	5	1	5	29	29	0	0	1	48	1	2004	16	3	1	1	2	0	7	5	4	6	5	5	3	5	4.71429
47342	1	1	7	1	9	39	20	1	1	5	39	5	-19	19	0	0	1	48	1	2004	16	3	1	1	2	0	7	5	4	6	5	5	3	5	4.71429
47342	1	1	4	1	6	5	30	25	25	5	5	5	25	25	0	0	1	48	1	2004	16	3	1	1	2	0	7	5	4	6	5	5	3	5	4.71429
47342	1	1	5	1	10	57	30	51	51	5	57	5	-27	27	0	0	1	48	1	2004	16	3	1	1	2	0	7	5	4	6	5	5	3	5	4.71429
47342	1	0	11	2	8	23	30	19	19	5	23	5	7	7	0	0	1	48	1	2004	16	3	1	1	2	0	7	5	4	6	5	5	3	5	4.71429
47342	1	0	12	2	1	1	5	-19	19	2	1	2	4	4	0	0	1	48	1	2004	16	3	1	1	2	0	7	5	4	6	5	5	3	5	4.71429
47342	1	0	13	2	9	40	30	-27	27	5	40	5	-10	10	0	0	1	48	1	2004	16	3	1	1	2	0	7	5	4	6	5	5	3	5	4.71429
47342	1	0	14	2	3	2	30	4	4	5	2	4	28	28	1	1	1	48	1	2004	16	3	1	1	2	0	7	5	4	6	5	5	3	5	4.71429
47342	1	0	15	2	2	1	20	19	19	5	1	4	19	19	1	1	1	48	1	2004	16	3	1	1	2	0	7	5	4	6	5	5	3	5	4.71429
47342	1	0	16	2	4	2	5	28	28	5	2	5	3	3	0	0	1	48	1	2004	16	3	1	1	2	0	7	5	4	6	5	5	3	5	4.71429
47342	1	0	17	2	6	5	20	3	3	5	5	4	15	15	1	1	1	48	1	2004	16	3	1	1	2	0	7	5	4	6	5	5	3	5	4.71429
47342	1	1	8	1	1	1	1	7	7	3	1	2	0	0	1	1	1	48	1	2004	16	3	1	1	2	0	7	5	4	6	5	5	3	5	4.71429
47342	1	1	9	1	7	9	60	15	15	5	9	5	51	51	0	0	1	48	1	2004	16	3	1	1	2	0	7	5	4	6	5	5	3	5	4.71429
47342	1	1	10	1	2	1	1	31	31	2	1	2	0	0	0	0	1	48	1	2004	16	3	1	1	2	0	7	5	4	6	5	5	3	5	4.71429
47342	1	0	20	2	5	3	10	7	7	5	3	5	7	7	0	0	1	48	1	2004	16	3	1	1	2	0	7	5	4	6	5	5	3	5	4.71429
47342	1	0	18	2	10	57	20	-10	10	5	57	5	-37	37	0	0	1	48	1	2004	16	3	1	1	2	0	7	5	4	6	5	5	3	5	4.71429
47342	1	0	19	2	7	9	40	-37	37	5	9	5	31	31	0	0	1	48	1	2004	16	3	1	1	2	0	7	5	4	6	5	5	3	5	4.71429
48007	0	0	17	1	7	9	36	1	1	5	20	5	16	16	0	0	0	33	1	2017	3	3	1	0	n/a	n/a	6	6	6	5	6	5	2	5	5
48007	0	1	10	2	4	2	5	5	5	3	4	3	1	1	0	0	0	33	1	2017	3	3	1	0	n/a	n/a	6	6	6	5	6	5	2	5	5
48007	0	0	16	1	2	1	6	11	11	2	6	2	0	0	0	0	0	33	1	2017	3	3	1	0	n/a	n/a	6	6	6	5	6	5	2	5	5
48007	0	0	18	1	5	4	22	2	2	5	15	5	7	7	0	0	0	33	1	2017	3	3	1	0	n/a	n/a	6	6	6	5	6	5	2	5	5
48007	0	0	19	1	6	5	7	18	18	2	5	2	2	2	0	0	0	33	1	2017	3	3	1	0	n/a	n/a	6	6	6	5	6	5	2	5	5
48007	0	1	9	2	2	1	7	2	2	4	5	4	2	2	0	0	0	33	1	2017	3	3	1	0	n/a	n/a	6	6	6	5	6	5	2	5	5
48007	0	0	11	1	1	1	2	27	27	1	1	1	1	1	0	0	0	33	1	2017	3	3	1	0	n/a	n/a	6	6	6	5	6	5	2	5	5
48007	0	1	1	2	7	9	25	29	29	5	20	5	5	5	0	0	0	33	1	2017	3	3	1	0	n/a	n/a	6	6	6	5	6	5	2	5	5
48007	0	1	8	2	1	1	5	-4	4	4	3	4	2	2	0	0	0	33	1	2017	3	3	1	0	n/a	n/a	6	6	6	5	6	5	2	5	5
48007	0	1	2	2	9	40	50	-17	17	5	50	5	0	0	0	0	0	33	1	2017	3	3	1	0	n/a	n/a	6	6	6	5	6	5	2	5	5
48007	0	0	15	1	4	2	4	4	4	3	4	3	0	0	0	0	0	33	1	2017	3	3	1	0	n/a	n/a	6	6	6	5	6	5	2	5	5
48007	0	0	20	1	8	21	50	6	6	5	40	5	10	10	0	0	0	33	1	2017	3	3	1	0	n/a	n/a	6	6	6	5	6	5	2	5	5
48007	0	0	12	1	3	1	12	73	73	5	10	5	2	2	0	0	0	33	1	2017	3	3	1	0	n/a	n/a	6	6	6	5	6	5	2	5	5
48007	0	0	14	1	9	39	35	3	3	5	40	5	-5	5	0	0	0	33	1	2017	3	3	1	0	n/a	n/a	6	6	6	5	6	5	2	5	5
48007	0	1	7	2	5	3	35	32	32	5	30	5	5	5	0	0	0	33	1	2017	3	3	1	0	n/a	n/a	6	6	6	5	6	5	2	5	5
48007	0	1	3	2	6	5	44	39	39	5	35	5	9	9	0	0	0	33	1	2017	3	3	1	0	n/a	n/a	6	6	6	5	6	5	2	5	5
48007	0	0	13	1	10	57	40	16	16	5	50	5	-10	10	0	0	0	33	1	2017	3	3	1	0	n/a	n/a	6	6	6	5	6	5	2	5	5
48007	0	1	4	2	8	23	60	37	37	5	50	5	10	10	0	0	0	33	1	2017	3	3	1	0	n/a	n/a	6	6	6	5	6	5	2	5	5
48007	0	1	6	2	3	2	75	10	10	5	60	5	15	15	0	0	0	33	1	2017	3	3	1	0	n/a	n/a	6	6	6	5	6	5	2	5	5
48007	0	1	5	2	10	57	20	-37	37	5	28	5	-8	8	0	0	0	33	1	2017	3	3	1	0	n/a	n/a	6	6	6	5	6	5	2	5	5
48521	0	0	15	1	4	2	6	0	0	5	2	5	4	4	0	0	1	35	0	NA	NA	2	0	n/a	n/a	n/a	5	6	6	5	6	5	6	7	5.85714
48521	0	0	16	1	8	21	55	1	1	5	21	5	34	34	0	0	1	35	0	NA	NA	2	0	n/a	n/a	n/a	5	6	6	5	6	5	6	7	5.85714
48521	0	0	17	1	6	5	8	4	4	4	5	4	3	3	0	0	1	35	0	NA	NA	2	0	n/a	n/a	n/a	5	6	6	5	6	5	6	7	5.85714
48521	0	0	11	1	9	39	70	4	4	5	40	5	30	30	0	0	1	35	0	NA	NA	2	0	n/a	n/a	n/a	5	6	6	5	6	5	6	7	5.85714
48521	0	0	12	1	7	9	20	6	6	4	10	5	10	10	-1	-1	1	35	0	NA	NA	2	0	n/a	n/a	n/a	5	6	6	5	6	5	6	7	5.85714
48521	0	0	13	1	3	1	5	3	3	3	2	4	3	3	-1	-1	1	35	0	NA	NA	2	0	n/a	n/a	n/a	5	6	6	5	6	5	6	7	5.85714
48521	0	0	14	1	5	4	10	11	11	5	4	5	6	6	0	0	1	35	0	NA	NA	2	0	n/a	n/a	n/a	5	6	6	5	6	5	6	7	5.85714
48521	0	1	1	2	8	23	30	34	34	5	23	5	7	7	0	0	1	35	0	NA	NA	2	0	n/a	n/a	n/a	5	6	6	5	6	5	6	7	5.85714
48521	0	0	18	1	2	1	2	31	31	3	1	3	1	1	0	0	1	35	0	NA	NA	2	0	n/a	n/a	n/a	5	6	6	5	6	5	6	7	5.85714
48521	0	1	2	2	10	57	30	-37	37	5	57	5	-27	27	0	0	1	35	0	NA	NA	2	0	n/a	n/a	n/a	5	6	6	5	6	5	6	7	5.85714
48521	0	1	10	2	6	5	15	14	14	4	5	4	10	10	0	0	1	35	0	NA	NA	2	0	n/a	n/a	n/a	5	6	6	5	6	5	6	7	5.85714
48521	0	1	9	2	7	9	45	9	9	5	15	4	30	30	1	1	1	35	0	NA	NA	2	0	n/a	n/a	n/a	5	6	6	5	6	5	6	7	5.85714
48521	0	1	4	2	5	3	5	8	8	4	3	4	2	2	0	0	1	35	0	NA	NA	2	0	n/a	n/a	n/a	5	6	6	5	6	5	6	7	5.85714
48521	0	1	6	2	9	40	50	-1	1	5	45	5	5	5	0	0	1	35	0	NA	NA	2	0	n/a	n/a	n/a	5	6	6	5	6	5	6	7	5.85714
48521	0	1	7	2	4	2	1	2	2	2	1	3	0	0	-1	1	1	35	0	NA	NA	2	0	n/a	n/a	n/a	5	6	6	5	6	5	6	7	5.85714
48521	0	1	8	2	3	2	10	10	10	4	5	4	5	5	0	0	1	35	0	NA	NA	2	0	n/a	n/a	n/a	5	6	6	5	6	5	6	7	5.85714
48521	0	0	19	1	1	1	1	36	36	2	1	2	0	0	0	0	1	35	0	NA	NA	2	0	n/a	n/a	n/a	5	6	6	5	6	5	6	7	5.85714
48521	0	0	20	1	10	57	20	7	7	5	60	5	-40	40	0	0	1	35	0	NA	NA	2	0	n/a	n/a	n/a	5	6	6	5	6	5	6	7	5.85714
48521	0	1	3	2	2	1	10	10	10	4	2	4	8	8	0	0	1	35	0	NA	NA	2	0	n/a	n/a	n/a	5	6	6	5	6	5	6	7	5.85714
48521	0	1	5	2	1	1	15	-27	27	4	2	4	13	13	0	0	1	35	0	NA	NA	2	0	n/a	n/a	n/a	5	6	6	5	6	5	6	7	5.85714
48967	1	0	18	2	7	9	25	9	9	5	9	5	16	16	0	0	0	35	1	2014	6	3	1	0	n/a	n/a	5	7	4	5	7	5	6	6	5.71429
48967	1	0	17	2	9	40	15	9	9	5	40	5	-25	25	0	0	0	35	1	2014	6	3	1	0	n/a	n/a	5	7	4	5	7	5	6	6	5.71429
48967	1	0	16	2	10	57	12	24	24	5	57	5	-45	45	0	0	0	35	1	2014	6	3	1	0	n/a	n/a	5	7	4	5	7	5	6	6	5.71429
48967	1	1	8	1	6	5	5	3	3	4	5	4	0	0	0	0	0	35	1	2014	6	3	1	0	n/a	n/a	5	7	4	5	7	5	6	6	5.71429
48967	1	1	10	1	9	39	12	21	21	5	39	5	-27	27	0	0	0	35	1	2014	6	3	1	0	n/a	n/a	5	7	4	5	7	5	6	6	5.71429
48967	1	0	11	2	3	2	5	0	0	4	2	4	3	3	0	0	0	35	1	2014	6	3	1	0	n/a	n/a	5	7	4	5	7	5	6	6	5.71429
48967	1	1	7	1	1	1	10	6	6	4	1	4	9	9	0	0	0	35	1	2014	6	3	1	0	n/a	n/a	5	7	4	5	7	5	6	6	5.71429
48967	1	0	19	2	4	2	2	29	29	3	2	3	0	0	0	0	0	35	1	2014	6	3	1	0	n/a	n/a	5	7	4	5	7	5	6	6	5.71429
48967	1	1	1	1	4	2	5	-27	27	4	2	4	3	3	0	0	0	35	1	2014	6	3	1	0	n/a	n/a	5	7	4	5	7	5	6	6	5.71429
48967	1	0	15	2	6	5	8	-49	49	4	5	4	3	3	0	0	0	35	1	2014	6	3	1	0	n/a	n/a	5	7	4	5	7	5	6	6	5.71429
48967	1	1	2	1	5	4	25	6	6	5	4	5	21	21	0	0	0	35	1	2014	6	3	1	0	n/a	n/a	5	7	4	5	7	5	6	6	5.71429
48967	1	0	12	2	8	23	45	0	0	5	23	5	22	22	0	0	0	35	1	2014	6	3	1	0	n/a	n/a	5	7	4	5	7	5	6	6	5.71429
48967	1	0	20	2	1	1	7	3	3	4	1	4	6	6	0	0	0	35	1	2014	6	3	1	0	n/a	n/a	5	7	4	5	7	5	6	6	5.71429
48967	1	0	14	2	2	1	1	0	0	2	1	2	0	0	0	0	0	35	1	2014	6	3	1	0	n/a	n/a	5	7	4	5	7	5	6	6	5.71429
48967	1	1	9	1	7	9	15	1	1	5	9	5	6	6	0	0	0	35	1	2014	6	3	1	0	n/a	n/a	5	7	4	5	7	5	6	6	5.71429
48967	1	1	6	1	8	21	50	3	3	5	21	5	29	29	0	0	0	35	1	2014	6	3	1	0	n/a	n/a	5	7	4	5	7	5	6	6	5.71429
48967	1	0	13	2	5	3	4	16	16	3	3	3	1	1	0	0	0	35	1	2014	6	3	1	0	n/a	n/a	5	7	4	5	7	5	6	6	5.71429
48967	1	1	4	1	2	1	10	22	22	4	1	4	9	9	0	0	0	35	1	2014	6	3	1	0	n/a	n/a	5	7	4	5	7	5	6	6	5.71429
48967	1	1	5	1	3	1	25	-25	25	5	1	5	24	24	0	0	0	35	1	2014	6	3	1	0	n/a	n/a	5	7	4	5	7	5	6	6	5.71429
48967	1	1	3	1	10	57	8	-45	45	4	57	4	-49	49	0	0	0	35	1	2014	6	3	1	0	n/a	n/a	5	7	4	5	7	5	6	6	5.71429
49436	1	0	11	2	9	40	8	2	2	5	30	5	-22	22	0	0	1	52	1	1996	24	3	1	1	3	1	8	3	2	4	6	3	6	5	4.14286
49436	1	0	12	2	4	2	3	0	0	4	3	5	0	0	-1	-1	1	52	1	1996	24	3	1	1	3	1	8	3	2	4	6	3	6	5	4.14286
49436	1	0	13	2	6	5	40	7	7	5	5	5	35	35	0	0	1	52	1	1996	24	3	1	1	3	1	8	3	2	4	6	3	6	5	4.14286
49436	1	0	14	2	8	23	10	3	3	5	20	5	-10	10	0	0	1	52	1	1996	24	3	1	1	3	1	8	3	2	4	6	3	6	5	4.14286
49436	1	0	19	2	7	9	30	2	2	5	5	5	25	25	0	0	1	52	1	1996	24	3	1	1	3	1	8	3	2	4	6	3	6	5	4.14286
49436	1	0	20	2	1	1	1	30	30	3	1	2	0	0	1	1	1	52	1	1996	24	3	1	1	3	1	8	3	2	4	6	3	6	5	4.14286
49436	1	1	9	1	2	1	1	11	11	4	1	3	0	0	1	1	1	52	1	1996	24	3	1	1	3	1	8	3	2	4	6	3	6	5	4.14286
49436	1	1	10	1	3	1	8	-6	6	5	3	5	5	5	0	0	1	52	1	1996	24	3	1	1	3	1	8	3	2	4	6	3	6	5	4.14286
49436	1	1	1	1	4	2	5	-29	29	5	3	5	2	2	0	0	1	52	1	1996	24	3	1	1	3	1	8	3	2	4	6	3	6	5	4.14286
49436	1	1	2	1	5	4	6	-32	32	5	6	5	0	0	0	0	1	52	1	1996	24	3	1	1	3	1	8	3	2	4	6	3	6	5	4.14286
49436	1	1	3	1	9	39	10	0	0	5	25	5	-15	15	0	0	1	52	1	1996	24	3	1	1	3	1	8	3	2	4	6	3	6	5	4.14286
49436	1	1	4	1	6	5	35	2	2	5	10	5	25	25	0	0	1	52	1	1996	24	3	1	1	3	1	8	3	2	4	6	3	6	5	4.14286
49436	1	1	5	1	10	57	25	3	3	5	40	5	-15	15	0	0	1	52	1	1996	24	3	1	1	3	1	8	3	2	4	6	3	6	5	4.14286
49436	1	0	15	2	2	1	3	1	1	5	3	5	0	0	0	0	1	52	1	1996	24	3	1	1	3	1	8	3	2	4	6	3	6	5	4.14286
49436	1	0	16	2	10	57	3	7	7	5	40	5	-37	37	0	0	1	52	1	1996	24	3	1	1	3	1	8	3	2	4	6	3	6	5	4.14286
49436	1	0	17	2	5	3	10	35	35	5	5	5	5	5	0	0	1	52	1	1996	24	3	1	1	3	1	8	3	2	4	6	3	6	5	4.14286
49436	1	0	18	2	3	2	5	21	21	5	3	5	2	2	0	0	1	52	1	1996	24	3	1	1	3	1	8	3	2	4	6	3	6	5	4.14286
49436	1	1	6	1	7	9	20	-13	13	5	10	5	10	10	0	0	1	52	1	1996	24	3	1	1	3	1	8	3	2	4	6	3	6	5	4.14286
49436	1	1	7	1	8	21	15	-32	32	5	15	5	0	0	0	0	1	52	1	1996	24	3	1	1	3	1	8	3	2	4	6	3	6	5	4.14286
49436	1	1	8	1	1	1	3	-54	54	5	2	4	1	1	1	1	1	52	1	1996	24	3	1	1	3	1	8	3	2	4	6	3	6	5	4.14286
49632	1	0	13	1	7	9	10	1	1	4	10	4	0	0	0	0	0	42	1	2006	14	3	1	1	1	1	5	6	6	5	6	5	6	6	5.71429
49632	1	0	14	1	4	2	3	1	1	3	3	3	0	0	0	0	0	42	1	2006	14	3	1	1	1	1	5	6	6	5	6	5	6	6	5.71429
49632	1	1	1	2	2	1	10	39	39	5	5	5	5	5	0	0	0	42	1	2006	14	3	1	1	1	1	5	6	6	5	6	5	6	6	5.71429
49632	1	1	2	2	7	9	45	1	1	5	20	5	25	25	0	0	0	42	1	2006	14	3	1	1	1	1	5	6	6	5	6	5	6	6	5.71429
49632	1	1	8	2	4	2	5	11	11	3	5	3	0	0	0	0	0	42	1	2006	14	3	1	1	1	1	5	6	6	5	6	5	6	6	5.71429
49632	1	0	15	1	10	57	15	5	5	4	50	4	-35	35	0	0	0	42	1	2006	14	3	1	1	1	1	5	6	6	5	6	5	6	6	5.71429
49632	1	0	16	1	8	21	60	1	1	5	40	5	20	20	0	0	0	42	1	2006	14	3	1	1	1	1	5	6	6	5	6	5	6	6	5.71429
49632	1	0	17	1	1	1	2	39	39	2	2	2	0	0	0	0	0	42	1	2006	14	3	1	1	1	1	5	6	6	5	6	5	6	6	5.71429
49632	1	1	9	2	8	23	40	-14	14	5	40	5	0	0	0	0	0	42	1	2006	14	3	1	1	1	1	5	6	6	5	6	5	6	6	5.71429
49632	1	1	4	2	9	40	40	-42	42	5	40	5	0	0	0	0	0	42	1	2006	14	3	1	1	1	1	5	6	6	5	6	5	6	6	5.71429
49632	1	1	5	2	6	5	30	4	4	4	10	4	20	20	0	0	0	42	1	2006	14	3	1	1	1	1	5	6	6	5	6	5	6	6	5.71429
49632	1	1	6	2	5	3	35	9	9	5	10	5	25	25	0	0	0	42	1	2006	14	3	1	1	1	1	5	6	6	5	6	5	6	6	5.71429
49632	1	1	3	2	1	1	5	8	8	3	1	2	4	4	1	1	0	42	1	2006	14	3	1	1	1	1	5	6	6	5	6	5	6	6	5.71429
49632	1	0	18	1	9	39	25	3	3	4	30	4	-5	5	0	0	0	42	1	2006	14	3	1	1	1	1	5	6	6	5	6	5	6	6	5.71429
49632	1	0	11	1	2	1	2	32	32	2	2	2	0	0	0	0	0	42	1	2006	14	3	1	1	1	1	5	6	6	5	6	5	6	6	5.71429
49632	1	0	12	1	5	4	15	25	25	4	10	4	5	5	0	0	0	42	1	2006	14	3	1	1	1	1	5	6	6	5	6	5	6	6	5.71429
49632	1	1	7	2	3	2	10	36	36	4	5	4	5	5	0	0	0	42	1	2006	14	3	1	1	1	1	5	6	6	5	6	5	6	6	5.71429
49632	1	1	10	2	10	57	10	17	17	4	40	5	-30	30	-1	1	0	42	1	2006	14	3	1	1	1	1	5	6	6	5	6	5	6	6	5.71429
49632	1	0	20	1	6	5	10	0	0	4	10	4	0	0	0	0	0	42	1	2006	14	3	1	1	1	1	5	6	6	5	6	5	6	6	5.71429
49632	1	0	19	1	3	1	40	-47	47	4	40	4	0	0	0	0	0	42	1	2006	14	3	1	1	1	1	5	6	6	5	6	5	6	6	5.71429
50288	1	0	16	1	2	1	8	4	4	4	2	3	6	6	1	1	1	36	1	2013	7	3	0	n/a	n/a	n/a	8	6	6	4	6	4	6	6	5.42857
50288	1	0	17	1	3	1	8	7	7	4	2	4	6	6	0	0	1	36	1	2013	7	3	0	n/a	n/a	n/a	8	6	6	4	6	4	6	6	5.42857
50288	1	0	18	1	10	57	15	7	7	5	50	5	-35	35	0	0	1	36	1	2013	7	3	0	n/a	n/a	n/a	8	6	6	4	6	4	6	6	5.42857
50288	1	0	15	1	4	2	5	3	3	4	5	4	0	0	0	0	1	36	1	2013	7	3	0	n/a	n/a	n/a	8	6	6	4	6	4	6	6	5.42857
50288	1	0	11	1	6	5	30	11	11	5	10	5	20	20	0	0	1	36	1	2013	7	3	0	n/a	n/a	n/a	8	6	6	4	6	4	6	6	5.42857
50288	1	1	2	2	2	1	5	25	25	3	5	3	0	0	0	0	1	36	1	2013	7	3	0	n/a	n/a	n/a	8	6	6	4	6	4	6	6	5.42857
50288	1	1	3	2	9	40	10	16	16	5	30	5	-20	20	0	0	1	36	1	2013	7	3	0	n/a	n/a	n/a	8	6	6	4	6	4	6	6	5.42857
50288	1	0	19	1	5	4	15	4	4	4	10	4	5	5	0	0	1	36	1	2013	7	3	0	n/a	n/a	n/a	8	6	6	4	6	4	6	6	5.42857
50288	1	1	1	2	6	5	40	-4	4	5	10	4	30	30	1	1	1	36	1	2013	7	3	0	n/a	n/a	n/a	8	6	6	4	6	4	6	6	5.42857
50288	1	1	10	2	1	1	6	-42	42	4	1	4	5	5	0	0	1	36	1	2013	7	3	0	n/a	n/a	n/a	8	6	6	4	6	4	6	6	5.42857
50288	1	0	12	1	8	21	25	5	5	5	25	5	0	0	0	0	1	36	1	2013	7	3	0	n/a	n/a	n/a	8	6	6	4	6	4	6	6	5.42857
50288	1	0	13	1	9	39	35	4	4	5	35	5	0	0	0	0	1	36	1	2013	7	3	0	n/a	n/a	n/a	8	6	6	4	6	4	6	6	5.42857
50288	1	0	14	1	7	9	25	18	18	5	15	5	10	10	0	0	1	36	1	2013	7	3	0	n/a	n/a	n/a	8	6	6	4	6	4	6	6	5.42857
50288	1	1	5	2	3	2	20	3	3	4	5	4	15	15	0	0	1	36	1	2013	7	3	0	n/a	n/a	n/a	8	6	6	4	6	4	6	6	5.42857
50288	1	1	6	2	8	23	40	2	2	5	20	5	20	20	0	0	1	36	1	2013	7	3	0	n/a	n/a	n/a	8	6	6	4	6	4	6	6	5.42857
50288	1	1	7	2	7	9	5	35	35	4	5	4	0	0	0	0	1	36	1	2013	7	3	0	n/a	n/a	n/a	8	6	6	4	6	4	6	6	5.42857
50288	1	1	4	2	4	2	5	-4	4	3	5	3	0	0	0	0	1	36	1	2013	7	3	0	n/a	n/a	n/a	8	6	6	4	6	4	6	6	5.42857
50288	1	1	9	2	5	3	5	17	17	4	5	4	0	0	0	0	1	36	1	2013	7	3	0	n/a	n/a	n/a	8	6	6	4	6	4	6	6	5.42857
50288	1	1	8	2	10	57	20	-30	30	5	50	5	-30	30	0	0	1	36	1	2013	7	3	0	n/a	n/a	n/a	8	6	6	4	6	4	6	6	5.42857
50288	1	0	20	1	1	1	5	-37	37	4	5	4	0	0	0	0	1	36	1	2013	7	3	0	n/a	n/a	n/a	8	6	6	4	6	4	6	6	5.42857
51467	0	0	12	2	3	2	30	2	2	4	20	4	10	10	0	0	1	33	1	2015	5	3	1	0	n/a	n/a	7	6	5	4	5	6	6	6	5.42857
51467	0	0	11	2	4	2	6	1	1	3	6	3	0	0	0	0	1	33	1	2015	5	3	1	0	n/a	n/a	7	6	5	4	5	6	6	6	5.42857
51467	0	0	18	2	1	1	2	7	7	2	2	2	0	0	0	0	1	33	1	2015	5	3	1	0	n/a	n/a	7	6	5	4	5	6	6	6	5.42857
51467	0	0	13	2	2	1	1	0	0	1	1	1	0	0	0	0	1	33	1	2015	5	3	1	0	n/a	n/a	7	6	5	4	5	6	6	6	5.42857
51467	0	0	20	2	9	40	40	21	21	5	40	5	0	0	0	0	1	33	1	2015	5	3	1	0	n/a	n/a	7	6	5	4	5	6	6	6	5.42857
51467	0	1	4	1	2	1	2	5	5	2	2	2	0	0	0	0	1	33	1	2015	5	3	1	0	n/a	n/a	7	6	5	4	5	6	6	6	5.42857
51467	0	1	5	1	6	5	10	1	1	3	7	3	3	3	0	0	1	33	1	2015	5	3	1	0	n/a	n/a	7	6	5	4	5	6	6	6	5.42857
51467	0	0	19	2	7	9	20	49	49	3	15	3	5	5	0	0	1	33	1	2015	5	3	1	0	n/a	n/a	7	6	5	4	5	6	6	6	5.42857
51467	0	1	7	1	10	57	6	-9	9	3	40	4	-34	34	-1	1	1	33	1	2015	5	3	1	0	n/a	n/a	7	6	5	4	5	6	6	6	5.42857
51467	0	1	8	1	8	21	70	-51	51	5	30	4	40	40	1	1	1	33	1	2015	5	3	1	0	n/a	n/a	7	6	5	4	5	6	6	6	5.42857
51467	0	1	9	1	9	39	30	1	1	4	35	5	-5	5	-1	1	1	33	1	2015	5	3	1	0	n/a	n/a	7	6	5	4	5	6	6	6	5.42857
51467	0	1	6	1	1	1	3	0	0	2	3	2	0	0	0	0	1	33	1	2015	5	3	1	0	n/a	n/a	7	6	5	4	5	6	6	6	5.42857
51467	0	0	15	2	5	3	20	28	28	4	10	3	10	10	1	1	1	33	1	2015	5	3	1	0	n/a	n/a	7	6	5	4	5	6	6	6	5.42857
51467	0	0	16	2	8	23	50	4	4	5	30	5	20	20	0	0	1	33	1	2015	5	3	1	0	n/a	n/a	7	6	5	4	5	6	6	6	5.42857
51467	0	0	17	2	10	57	20	17	17	4	50	5	-30	30	-1	1	1	33	1	2015	5	3	1	0	n/a	n/a	7	6	5	4	5	6	6	6	5.42857
51467	0	1	1	1	7	9	10	15	15	3	10	3	0	0	0	0	1	33	1	2015	5	3	1	0	n/a	n/a	7	6	5	4	5	6	6	6	5.42857
51467	0	1	2	1	4	2	2	11	11	2	2	2	0	0	0	0	1	33	1	2015	5	3	1	0	n/a	n/a	7	6	5	4	5	6	6	6	5.42857
51467	0	1	3	1	3	1	8	27	27	4	4	3	4	4	1	1	1	33	1	2015	5	3	1	0	n/a	n/a	7	6	5	4	5	6	6	6	5.42857
51467	0	0	14	2	6	5	20	0	0	4	15	4	5	5	0	0	1	33	1	2015	5	3	1	0	n/a	n/a	7	6	5	4	5	6	6	6	5.42857
51467	0	1	10	1	5	4	25	-37	37	4	15	4	10	10	0	0	1	33	1	2015	5	3	1	0	n/a	n/a	7	6	5	4	5	6	6	6	5.42857
51640	1	0	14	2	4	2	1	1	1	2	1	2	0	0	0	0	1	46	1	2000	20	2	0	n/a	n/a	n/a	7	6	6	7	7	7	7	7	6.71429
51640	1	0	15	2	7	9	3	14	14	3	4	3	-1	1	0	0	1	46	1	2000	20	2	0	n/a	n/a	n/a	7	6	6	7	7	7	7	7	6.71429
51640	1	0	13	2	2	1	2	29	29	2	2	2	0	0	0	0	1	46	1	2000	20	2	0	n/a	n/a	n/a	7	6	6	7	7	7	7	7	6.71429
51640	1	1	10	1	7	9	45	2	2	4	10	3	35	35	1	1	1	46	1	2000	20	2	0	n/a	n/a	n/a	7	6	6	7	7	7	7	7	6.71429
51640	1	0	12	2	3	2	3	-3	3	3	3	3	0	0	0	0	1	46	1	2000	20	2	0	n/a	n/a	n/a	7	6	6	7	7	7	7	7	6.71429
51640	1	1	9	1	1	1	2	1	1	1	1	1	1	1	0	0	1	46	1	2000	20	2	0	n/a	n/a	n/a	7	6	6	7	7	7	7	7	6.71429
51640	1	1	6	1	5	4	1	36	36	1	4	2	-3	3	-1	1	1	46	1	2000	20	2	0	n/a	n/a	n/a	7	6	6	7	7	7	7	7	6.71429
51640	1	0	16	2	6	5	9	9	9	4	5	3	4	4	1	1	1	46	1	2000	20	2	0	n/a	n/a	n/a	7	6	6	7	7	7	7	7	6.71429
51640	1	0	11	2	5	3	10	1	1	4	10	3	0	0	1	1	1	46	1	2000	20	2	0	n/a	n/a	n/a	7	6	6	7	7	7	7	7	6.71429
51640	1	0	17	2	8	23	9	-51	51	4	20	4	-11	11	0	0	1	46	1	2000	20	2	0	n/a	n/a	n/a	7	6	6	7	7	7	7	7	6.71429
51640	1	0	18	2	9	40	20	19	19	4	30	4	-10	10	0	0	1	46	1	2000	20	2	0	n/a	n/a	n/a	7	6	6	7	7	7	7	7	6.71429
51640	1	1	1	1	9	39	40	1	1	4	40	4	0	0	0	0	1	46	1	2000	20	2	0	n/a	n/a	n/a	7	6	6	7	7	7	7	7	6.71429
51640	1	0	19	2	10	57	9	1	1	3	40	4	-31	31	-1	1	1	46	1	2000	20	2	0	n/a	n/a	n/a	7	6	6	7	7	7	7	7	6.71429
51640	1	1	8	1	10	57	6	-1	1	3	30	4	-24	24	-1	1	1	46	1	2000	20	2	0	n/a	n/a	n/a	7	6	6	7	7	7	7	7	6.71429
51640	1	1	7	1	6	5	6	7	7	3	6	3	0	0	0	0	1	46	1	2000	20	2	0	n/a	n/a	n/a	7	6	6	7	7	7	7	7	6.71429
51640	1	1	5	1	8	21	30	4	4	4	30	4	0	0	0	0	1	46	1	2000	20	2	0	n/a	n/a	n/a	7	6	6	7	7	7	7	7	6.71429
51640	1	1	2	1	4	2	4	-6	6	2	4	2	0	0	0	0	1	46	1	2000	20	2	0	n/a	n/a	n/a	7	6	6	7	7	7	7	7	6.71429
51640	1	0	20	2	1	1	20	-14	14	4	1	1	19	19	3	3	1	46	1	2000	20	2	0	n/a	n/a	n/a	7	6	6	7	7	7	7	7	6.71429
51640	1	1	4	1	3	1	30	-20	20	4	4	3	26	26	1	1	1	46	1	2000	20	2	0	n/a	n/a	n/a	7	6	6	7	7	7	7	7	6.71429
51640	1	1	3	1	2	1	15	-48	48	2	10	2	5	5	0	0	1	46	1	2000	20	2	0	n/a	n/a	n/a	7	6	6	7	7	7	7	7	6.71429
51780	0	1	2	2	10	57	5	1	1	5	20	5	-15	15	0	0	0	52	1	2000	20	3	0	n/a	n/a	n/a	7	6	3	7	6	7	6	6	5.85714
51780	0	0	12	1	6	5	20	9	9	5	5	5	15	15	0	0	0	52	1	2000	20	3	0	n/a	n/a	n/a	7	6	3	7	6	7	6	6	5.85714
51780	0	1	1	2	5	3	40	4	4	5	20	5	20	20	0	0	0	52	1	2000	20	3	0	n/a	n/a	n/a	7	6	3	7	6	7	6	6	5.85714
51780	0	0	19	1	8	21	40	0	0	5	20	5	20	20	0	0	0	52	1	2000	20	3	0	n/a	n/a	n/a	7	6	3	7	6	7	6	6	5.85714
51780	0	0	20	1	9	39	10	16	16	5	20	5	-10	10	0	0	0	52	1	2000	20	3	0	n/a	n/a	n/a	7	6	3	7	6	7	6	6	5.85714
51780	0	1	3	2	7	9	20	15	15	5	20	5	0	0	0	0	0	52	1	2000	20	3	0	n/a	n/a	n/a	7	6	3	7	6	7	6	6	5.85714
51780	0	0	11	1	2	1	10	-4	4	5	10	5	0	0	0	0	0	52	1	2000	20	3	0	n/a	n/a	n/a	7	6	3	7	6	7	6	6	5.85714
51780	0	1	5	2	9	40	40	19	19	5	40	5	0	0	0	0	0	52	1	2000	20	3	0	n/a	n/a	n/a	7	6	3	7	6	7	6	6	5.85714
51780	0	1	6	2	2	1	10	-29	29	5	10	4	0	0	1	1	0	52	1	2000	20	3	0	n/a	n/a	n/a	7	6	3	7	6	7	6	6	5.85714
51780	0	1	7	2	3	2	20	-56	56	5	5	5	15	15	0	0	0	52	1	2000	20	3	0	n/a	n/a	n/a	7	6	3	7	6	7	6	6	5.85714
51780	0	1	4	2	8	23	40	4	4	5	40	5	0	0	0	0	0	52	1	2000	20	3	0	n/a	n/a	n/a	7	6	3	7	6	7	6	6	5.85714
51780	0	0	18	1	1	1	2	9	9	2	2	2	0	0	0	0	0	52	1	2000	20	3	0	n/a	n/a	n/a	7	6	3	7	6	7	6	6	5.85714
51780	0	0	14	1	7	9	5	18	18	5	10	5	-5	5	0	0	0	52	1	2000	20	3	0	n/a	n/a	n/a	7	6	3	7	6	7	6	6	5.85714
51780	0	0	15	1	10	57	1	3	3	5	20	5	-19	19	0	0	0	52	1	2000	20	3	0	n/a	n/a	n/a	7	6	3	7	6	7	6	6	5.85714
51780	0	0	16	1	5	4	20	37	37	5	20	5	0	0	0	0	0	52	1	2000	20	3	0	n/a	n/a	n/a	7	6	3	7	6	7	6	6	5.85714
51780	0	0	13	1	3	1	5	35	35	5	5	5	0	0	0	0	0	52	1	2000	20	3	0	n/a	n/a	n/a	7	6	3	7	6	7	6	6	5.85714
51780	0	1	10	2	1	1	5	11	11	4	5	4	0	0	0	0	0	52	1	2000	20	3	0	n/a	n/a	n/a	7	6	3	7	6	7	6	6	5.85714
51780	0	1	8	2	4	2	5	17	17	5	5	5	0	0	0	0	0	52	1	2000	20	3	0	n/a	n/a	n/a	7	6	3	7	6	7	6	6	5.85714
51780	0	0	17	1	4	2	2	0	0	2	2	2	0	0	0	0	0	52	1	2000	20	3	0	n/a	n/a	n/a	7	6	3	7	6	7	6	6	5.85714
51780	0	1	9	2	6	5	40	-52	52	5	40	5	0	0	0	0	0	52	1	2000	20	3	0	n/a	n/a	n/a	7	6	3	7	6	7	6	6	5.85714
52709	0	1	7	1	2	1	10	0	0	3	3	3	7	7	0	0	0	36	1	2013	7	3	1	0	n/a	n/a	6	6	6	4	6	4	4	4	4.85714
52709	0	1	8	1	7	9	10	9	9	5	10	5	0	0	0	0	0	36	1	2013	7	3	1	0	n/a	n/a	6	6	6	4	6	4	4	4	4.85714
52709	0	0	17	2	2	1	5	9	9	2	2	2	3	3	0	0	0	36	1	2013	7	3	1	0	n/a	n/a	6	6	6	4	6	4	4	4	4.85714
52709	0	0	18	2	1	1	4	4	4	3	2	2	2	2	1	1	0	36	1	2013	7	3	1	0	n/a	n/a	6	6	6	4	6	4	4	4	4.85714
52709	0	1	9	1	3	1	10	6	6	5	5	5	5	5	0	0	0	36	1	2013	7	3	1	0	n/a	n/a	6	6	6	4	6	4	4	4	4.85714
52709	0	1	10	1	6	5	15	10	10	5	5	5	10	10	0	0	0	36	1	2013	7	3	1	0	n/a	n/a	6	6	6	4	6	4	4	4	4.85714
52709	0	1	1	1	8	21	40	1	1	5	20	5	20	20	0	0	0	36	1	2013	7	3	1	0	n/a	n/a	6	6	6	4	6	4	4	4	4.85714
52709	0	1	2	1	9	39	15	19	19	5	39	5	-24	24	0	0	0	36	1	2013	7	3	1	0	n/a	n/a	6	6	6	4	6	4	4	4	4.85714
52709	0	1	4	1	10	57	40	-24	24	5	40	5	0	0	0	0	0	36	1	2013	7	3	1	0	n/a	n/a	6	6	6	4	6	4	4	4	4.85714
52709	0	1	5	1	4	2	6	-17	17	5	5	5	1	1	0	0	0	36	1	2013	7	3	1	0	n/a	n/a	6	6	6	4	6	4	4	4	4.85714
52709	0	1	6	1	1	1	1	3	3	2	1	2	0	0	0	0	0	36	1	2013	7	3	1	0	n/a	n/a	6	6	6	4	6	4	4	4	4.85714
52709	0	0	13	2	7	9	30	4	4	5	10	5	20	20	0	0	0	36	1	2013	7	3	1	0	n/a	n/a	6	6	6	4	6	4	4	4	4.85714
52709	0	0	14	2	10	57	15	6	6	4	40	5	-25	25	-1	1	0	36	1	2013	7	3	1	0	n/a	n/a	6	6	6	4	6	4	4	4	4.85714
52709	0	0	15	2	5	3	35	1	1	5	10	4	25	25	1	1	0	36	1	2013	7	3	1	0	n/a	n/a	6	6	6	4	6	4	4	4	4.85714
52709	0	0	16	2	4	2	3	32	32	3	3	3	0	0	0	0	0	36	1	2013	7	3	1	0	n/a	n/a	6	6	6	4	6	4	4	4	4.85714
52709	0	0	12	2	9	40	25	20	20	5	30	5	-5	5	0	0	0	36	1	2013	7	3	1	0	n/a	n/a	6	6	6	4	6	4	4	4	4.85714
52709	0	0	19	2	6	5	25	21	21	4	5	4	20	20	0	0	0	36	1	2013	7	3	1	0	n/a	n/a	6	6	6	4	6	4	4	4	4.85714
52709	0	0	20	2	3	2	8	-13	13	4	5	4	3	3	0	0	0	36	1	2013	7	3	1	0	n/a	n/a	6	6	6	4	6	4	4	4	4.85714
52709	0	1	3	1	5	4	10	-15	15	3	10	3	0	0	0	0	0	36	1	2013	7	3	1	0	n/a	n/a	6	6	6	4	6	4	4	4	4.85714
52709	0	0	11	2	8	23	10	-42	42	4	20	5	-10	10	-1	1	0	36	1	2013	7	3	1	0	n/a	n/a	6	6	6	4	6	4	4	4	4.85714
54194	1	1	2	1	5	4	20	4	4	5	20	5	0	0	0	0	1	39	1	2012	8	3	0	n/a	n/a	n/a	6	6	5	3	2	1	3	3	3.28571
54194	1	1	3	1	4	2	8	14	14	3	6	3	2	2	0	0	1	39	1	2012	8	3	0	n/a	n/a	n/a	6	6	5	3	2	1	3	3	3.28571
54194	1	1	1	1	2	1	15	16	16	5	10	4	5	5	1	1	1	39	1	2012	8	3	0	n/a	n/a	n/a	6	6	5	3	2	1	3	3	3.28571
54194	1	1	6	1	1	1	5	6	6	4	5	4	0	0	0	0	1	39	1	2012	8	3	0	n/a	n/a	n/a	6	6	5	3	2	1	3	3	3.28571
54194	1	1	7	1	8	21	15	16	16	5	20	5	-5	5	0	0	1	39	1	2012	8	3	0	n/a	n/a	n/a	6	6	5	3	2	1	3	3	3.28571
54194	1	1	4	1	7	9	15	13	13	4	15	4	0	0	0	0	1	39	1	2012	8	3	0	n/a	n/a	n/a	6	6	5	3	2	1	3	3	3.28571
54194	1	1	5	1	6	5	18	6	6	4	10	4	8	8	0	0	1	39	1	2012	8	3	0	n/a	n/a	n/a	6	6	5	3	2	1	3	3	3.28571
54194	1	0	20	2	1	1	6	-6	6	3	4	3	2	2	0	0	1	39	1	2012	8	3	0	n/a	n/a	n/a	6	6	5	3	2	1	3	3	3.28571
54194	1	0	12	2	2	1	10	-27	27	4	8	4	2	2	0	0	1	39	1	2012	8	3	0	n/a	n/a	n/a	6	6	5	3	2	1	3	3	3.28571
54194	1	0	13	2	3	2	20	-54	54	5	5	5	15	15	0	0	1	39	1	2012	8	3	0	n/a	n/a	n/a	6	6	5	3	2	1	3	3	3.28571
54194	1	1	8	1	9	39	12	5	5	4	20	4	-8	8	0	0	1	39	1	2012	8	3	0	n/a	n/a	n/a	6	6	5	3	2	1	3	3	3.28571
54194	1	0	11	2	9	40	10	9	9	5	20	5	-10	10	0	0	1	39	1	2012	8	3	0	n/a	n/a	n/a	6	6	5	3	2	1	3	3	3.28571
54194	1	1	10	1	10	57	3	18	18	2	33	4	-30	30	-2	2	1	39	1	2012	8	3	0	n/a	n/a	n/a	6	6	5	3	2	1	3	3	3.28571
54194	1	0	17	2	5	3	5	2	2	3	5	4	0	0	-1	-1	1	39	1	2012	8	3	0	n/a	n/a	n/a	6	6	5	3	2	1	3	3	3.28571
54194	1	0	18	2	7	9	4	2	2	2	9	4	-5	5	-2	2	1	39	1	2012	8	3	0	n/a	n/a	n/a	6	6	5	3	2	1	3	3	3.28571
54194	1	1	9	1	3	1	17	10	10	4	17	4	0	0	0	0	1	39	1	2012	8	3	0	n/a	n/a	n/a	6	6	5	3	2	1	3	3	3.28571
54194	1	0	15	2	4	2	4	-5	5	3	4	4	0	0	-1	-1	1	39	1	2012	8	3	0	n/a	n/a	n/a	6	6	5	3	2	1	3	3	3.28571
54194	1	0	16	2	8	23	8	-15	15	4	15	4	-7	7	0	0	1	39	1	2012	8	3	0	n/a	n/a	n/a	6	6	5	3	2	1	3	3	3.28571
54194	1	0	19	2	10	57	8	-30	30	3	15	4	-7	7	-1	1	1	39	1	2012	8	3	0	n/a	n/a	n/a	6	6	5	3	2	1	3	3	3.28571
54194	1	0	14	2	6	5	15	-49	49	5	10	5	5	5	0	0	1	39	1	2012	8	3	0	n/a	n/a	n/a	6	6	5	3	2	1	3	3	3.28571
54354	0	0	17	1	10	57	10	2	2	4	20	5	-10	10	-1	1	1	39	1	2013	7	1	0	n/a	n/a	n/a	3	7	6	7	7	7	7	7	6.85714
54354	0	0	18	1	6	5	25	1	1	5	5	4	20	20	1	1	1	39	1	2013	7	1	0	n/a	n/a	n/a	3	7	6	7	7	7	7	7	6.85714
54354	0	0	19	1	8	21	25	7	7	5	20	5	5	5	0	0	1	39	1	2013	7	1	0	n/a	n/a	n/a	3	7	6	7	7	7	7	7	6.85714
54354	0	0	16	1	3	1	8	13	13	4	2	3	6	6	1	1	1	39	1	2013	7	1	0	n/a	n/a	n/a	3	7	6	7	7	7	7	7	6.85714
54354	0	1	3	2	4	2	3	6	6	4	2	3	1	1	1	1	1	39	1	2013	7	1	0	n/a	n/a	n/a	3	7	6	7	7	7	7	7	6.85714
54354	0	1	4	2	3	2	20	20	20	5	2	3	18	18	2	2	1	39	1	2013	7	1	0	n/a	n/a	n/a	3	7	6	7	7	7	7	7	6.85714
54354	0	1	1	2	2	1	15	26	26	4	1	3	14	14	1	1	1	39	1	2013	7	1	0	n/a	n/a	n/a	3	7	6	7	7	7	7	7	6.85714
54354	0	0	20	1	7	9	35	4	4	5	10	4	25	25	1	1	1	39	1	2013	7	1	0	n/a	n/a	n/a	3	7	6	7	7	7	7	7	6.85714
54354	0	1	7	2	8	23	60	-21	21	5	20	5	40	40	0	0	1	39	1	2013	7	1	0	n/a	n/a	n/a	3	7	6	7	7	7	7	7	6.85714
54354	0	1	8	2	1	1	10	-47	47	3	2	2	8	8	1	1	1	39	1	2013	7	1	0	n/a	n/a	n/a	3	7	6	7	7	7	7	7	6.85714
54354	0	1	5	2	7	9	10	9	9	4	8	4	2	2	0	0	1	39	1	2013	7	1	0	n/a	n/a	n/a	3	7	6	7	7	7	7	7	6.85714
54354	0	1	6	2	9	40	30	14	14	5	35	5	-5	5	0	0	1	39	1	2013	7	1	0	n/a	n/a	n/a	3	7	6	7	7	7	7	7	6.85714
54354	0	1	2	2	10	57	20	18	18	5	45	5	-25	25	0	0	1	39	1	2013	7	1	0	n/a	n/a	n/a	3	7	6	7	7	7	7	7	6.85714
54354	0	0	11	1	5	4	10	1	1	3	5	3	5	5	0	0	1	39	1	2013	7	1	0	n/a	n/a	n/a	3	7	6	7	7	7	7	7	6.85714
54354	0	1	9	2	6	5	15	2	2	4	5	3	10	10	1	1	1	39	1	2013	7	1	0	n/a	n/a	n/a	3	7	6	7	7	7	7	7	6.85714
54354	0	1	10	2	5	3	5	10	10	3	2	3	3	3	0	0	1	39	1	2013	7	1	0	n/a	n/a	n/a	3	7	6	7	7	7	7	7	6.85714
54354	0	0	14	1	4	2	15	1	1	5	5	4	10	10	1	1	1	39	1	2013	7	1	0	n/a	n/a	n/a	3	7	6	7	7	7	7	7	6.85714
54354	0	0	15	1	9	39	18	37	37	5	35	5	-17	17	0	0	1	39	1	2013	7	1	0	n/a	n/a	n/a	3	7	6	7	7	7	7	7	6.85714
54354	0	0	12	1	2	1	2	-10	10	2	1	1	1	1	1	1	1	39	1	2013	7	1	0	n/a	n/a	n/a	3	7	6	7	7	7	7	7	6.85714
54354	0	0	13	1	1	1	3	-37	37	2	2	1	1	1	1	1	1	39	1	2013	7	1	0	n/a	n/a	n/a	3	7	6	7	7	7	7	7	6.85714
54918	1	0	11	2	8	23	30	4	4	4	25	4	5	5	0	0	1	40	1	2008	12	3	1	1	1	0	6	3	4	5	5	5	3	5	4.28571
54918	1	1	4	1	5	4	50	14	14	5	40	5	10	10	0	0	1	40	1	2008	12	3	1	1	1	0	6	3	4	5	5	5	3	5	4.28571
54918	1	1	5	1	10	57	40	29	29	5	60	5	-20	20	0	0	1	40	1	2008	12	3	1	1	1	0	6	3	4	5	5	5	3	5	4.28571
54918	1	1	3	1	9	39	30	13	13	5	40	5	-10	10	0	0	1	40	1	2008	12	3	1	1	1	0	6	3	4	5	5	5	3	5	4.28571
54918	1	0	12	2	1	1	15	46	46	3	10	3	5	5	0	0	1	40	1	2008	12	3	1	1	1	0	6	3	4	5	5	5	3	5	4.28571
54918	1	0	13	2	7	9	25	7	7	4	15	4	10	10	0	0	1	40	1	2008	12	3	1	1	1	0	6	3	4	5	5	5	3	5	4.28571
54918	1	1	7	1	6	5	12	16	16	5	12	5	0	0	0	0	1	40	1	2008	12	3	1	1	1	0	6	3	4	5	5	5	3	5	4.28571
54918	1	0	20	2	10	57	20	29	29	2	60	5	-40	40	-3	3	1	40	1	2008	12	3	1	1	1	0	6	3	4	5	5	5	3	5	4.28571
54918	1	0	16	2	4	2	25	-9	9	4	5	2	20	20	2	2	1	40	1	2008	12	3	1	1	1	0	6	3	4	5	5	5	3	5	4.28571
54918	1	1	6	1	7	9	25	-17	17	4	20	4	5	5	0	0	1	40	1	2008	12	3	1	1	1	0	6	3	4	5	5	5	3	5	4.28571
54918	1	0	14	2	2	1	5	14	14	2	3	2	2	2	0	0	1	40	1	2008	12	3	1	1	1	0	6	3	4	5	5	5	3	5	4.28571
54918	1	0	15	2	9	40	25	4	4	5	40	5	-15	15	0	0	1	40	1	2008	12	3	1	1	1	0	6	3	4	5	5	5	3	5	4.28571
54918	1	1	10	1	4	2	15	33	33	4	10	4	5	5	0	0	1	40	1	2008	12	3	1	1	1	0	6	3	4	5	5	5	3	5	4.28571
54918	1	1	8	1	2	1	15	23	23	4	10	4	5	5	0	0	1	40	1	2008	12	3	1	1	1	0	6	3	4	5	5	5	3	5	4.28571
54918	1	1	1	1	8	21	50	27	27	5	40	5	10	10	0	0	1	40	1	2008	12	3	1	1	1	0	6	3	4	5	5	5	3	5	4.28571
54918	1	1	2	1	3	1	30	20	20	5	20	5	10	10	0	0	1	40	1	2008	12	3	1	1	1	0	6	3	4	5	5	5	3	5	4.28571
54918	1	0	19	2	5	3	30	16	16	5	15	4	15	15	1	1	1	40	1	2008	12	3	1	1	1	0	6	3	4	5	5	5	3	5	4.28571
54918	1	0	17	2	6	5	25	7	7	4	10	3	15	15	1	1	1	40	1	2008	12	3	1	1	1	0	6	3	4	5	5	5	3	5	4.28571
54918	1	1	9	1	1	1	5	-15	15	4	5	4	0	0	0	0	1	40	1	2008	12	3	1	1	1	0	6	3	4	5	5	5	3	5	4.28571
54918	1	0	18	2	3	2	35	-37	37	5	20	4	15	15	1	1	1	40	1	2008	12	3	1	1	1	0	6	3	4	5	5	5	3	5	4.28571
55352	1	1	2	2	2	1	8	4	4	4	8	4	0	0	0	0	1	39	1	2012	8	2	1	1	1	0	5	5	2	4	5	4	5	5	4.28571
55352	1	1	7	2	7	9	25	7	7	4	15	4	10	10	0	0	1	39	1	2012	8	2	1	1	1	0	5	5	2	4	5	4	5	5	4.28571
55352	1	1	1	2	9	40	40	11	11	5	40	5	0	0	0	0	1	39	1	2012	8	2	1	1	1	0	5	5	2	4	5	4	5	5	4.28571
55352	1	0	11	1	1	1	5	8	8	2	2	2	3	3	0	0	1	39	1	2012	8	2	1	1	1	0	5	5	2	4	5	4	5	5	4.28571
55352	1	0	12	1	3	1	12	11	11	4	5	4	7	7	0	0	1	39	1	2012	8	2	1	1	1	0	5	5	2	4	5	4	5	5	4.28571
55352	1	0	13	1	6	5	3	-2	2	4	3	4	0	0	0	0	1	39	1	2012	8	2	1	1	1	0	5	5	2	4	5	4	5	5	4.28571
55352	1	0	14	1	10	57	20	26	26	5	50	5	-30	30	0	0	1	39	1	2012	8	2	1	1	1	0	5	5	2	4	5	4	5	5	4.28571
55352	1	0	15	1	4	2	10	39	39	3	5	3	5	5	0	0	1	39	1	2012	8	2	1	1	1	0	5	5	2	4	5	4	5	5	4.28571
55352	1	0	16	1	5	4	15	11	11	4	5	4	10	10	0	0	1	39	1	2012	8	2	1	1	1	0	5	5	2	4	5	4	5	5	4.28571
55352	1	0	17	1	2	1	8	-37	37	3	5	3	3	3	0	0	1	39	1	2012	8	2	1	1	1	0	5	5	2	4	5	4	5	5	4.28571
55352	1	1	3	2	10	57	50	2	2	5	50	5	0	0	0	0	1	39	1	2012	8	2	1	1	1	0	5	5	2	4	5	4	5	5	4.28571
55352	1	1	4	2	1	1	3	7	7	3	3	2	0	0	1	1	1	39	1	2012	8	2	1	1	1	0	5	5	2	4	5	4	5	5	4.28571
55352	1	1	5	2	3	2	15	13	13	4	10	4	5	5	0	0	1	39	1	2012	8	2	1	1	1	0	5	5	2	4	5	4	5	5	4.28571
55352	1	1	6	2	4	2	5	3	3	3	5	2	0	0	1	1	1	39	1	2012	8	2	1	1	1	0	5	5	2	4	5	4	5	5	4.28571
55352	1	1	9	2	8	23	35	19	19	5	35	5	0	0	0	0	1	39	1	2012	8	2	1	1	1	0	5	5	2	4	5	4	5	5	4.28571
55352	1	1	10	2	5	3	22	35	35	5	10	5	12	12	0	0	1	39	1	2012	8	2	1	1	1	0	5	5	2	4	5	4	5	5	4.28571
55352	1	0	19	1	8	21	60	16	16	5	25	5	35	35	0	0	1	39	1	2012	8	2	1	1	1	0	5	5	2	4	5	4	5	5	4.28571
55352	1	1	8	2	6	5	40	12	12	4	15	4	25	25	0	0	1	39	1	2012	8	2	1	1	1	0	5	5	2	4	5	4	5	5	4.28571
55352	1	0	18	1	9	39	50	0	0	5	50	5	0	0	0	0	1	39	1	2012	8	2	1	1	1	0	5	5	2	4	5	4	5	5	4.28571
55352	1	0	20	1	7	9	35	-7	7	4	10	4	25	25	0	0	1	39	1	2012	8	2	1	1	1	0	5	5	2	4	5	4	5	5	4.28571
55629	1	0	17	1	2	1	5	7	7	3	3	3	2	2	0	0	0	48	1	2004	16	3	1	1	1	0	5	5	4	6	5	3	2	2	3.85714
55629	1	0	20	1	3	1	25	4	4	4	20	4	5	5	0	0	0	48	1	2004	16	3	1	1	1	0	5	5	4	6	5	3	2	2	3.85714
55629	1	0	16	1	5	4	30	24	24	5	20	5	10	10	0	0	0	48	1	2004	16	3	1	1	1	0	5	5	4	6	5	3	2	2	3.85714
55629	1	1	2	2	1	1	1	1	1	2	1	2	0	0	0	0	0	48	1	2004	16	3	1	1	1	0	5	5	4	6	5	3	2	2	3.85714
55629	1	1	3	2	10	57	15	26	26	5	40	5	-25	25	0	0	0	48	1	2004	16	3	1	1	1	0	5	5	4	6	5	3	2	2	3.85714
55629	1	0	19	1	8	21	45	35	35	5	30	5	15	15	0	0	0	48	1	2004	16	3	1	1	1	0	5	5	4	6	5	3	2	2	3.85714
55629	1	1	10	2	5	3	5	16	16	3	5	3	0	0	0	0	0	48	1	2004	16	3	1	1	1	0	5	5	4	6	5	3	2	2	3.85714
55629	1	1	6	2	6	5	40	24	24	4	20	4	20	20	0	0	0	48	1	2004	16	3	1	1	1	0	5	5	4	6	5	3	2	2	3.85714
55629	1	1	7	2	8	23	35	-9	9	5	30	5	5	5	0	0	0	48	1	2004	16	3	1	1	1	0	5	5	4	6	5	3	2	2	3.85714
55629	1	1	4	2	9	40	70	-51	51	5	50	5	20	20	0	0	0	48	1	2004	16	3	1	1	1	0	5	5	4	6	5	3	2	2	3.85714
55629	1	1	5	2	4	2	10	0	0	4	5	4	5	5	0	0	0	48	1	2004	16	3	1	1	1	0	5	5	4	6	5	3	2	2	3.85714
55629	1	1	1	2	3	2	8	14	14	5	5	5	3	3	0	0	0	48	1	2004	16	3	1	1	1	0	5	5	4	6	5	3	2	2	3.85714
55629	1	0	11	1	4	2	3	6	6	2	3	2	0	0	0	0	0	48	1	2004	16	3	1	1	1	0	5	5	4	6	5	3	2	2	3.85714
55629	1	0	18	1	9	39	30	8	8	5	30	5	0	0	0	0	0	48	1	2004	16	3	1	1	1	0	5	5	4	6	5	3	2	2	3.85714
55629	1	1	9	2	7	9	20	2	2	4	20	4	0	0	0	0	0	48	1	2004	16	3	1	1	1	0	5	5	4	6	5	3	2	2	3.85714
55629	1	0	14	1	1	1	8	35	35	3	5	3	3	3	0	0	0	48	1	2004	16	3	1	1	1	0	5	5	4	6	5	3	2	2	3.85714
55629	1	0	15	1	7	9	25	11	11	5	20	5	5	5	0	0	0	48	1	2004	16	3	1	1	1	0	5	5	4	6	5	3	2	2	3.85714
55629	1	0	12	1	10	57	6	12	12	4	20	4	-14	14	0	0	0	48	1	2004	16	3	1	1	1	0	5	5	4	6	5	3	2	2	3.85714
55629	1	0	13	1	6	5	40	30	30	5	20	5	20	20	0	0	0	48	1	2004	16	3	1	1	1	0	5	5	4	6	5	3	2	2	3.85714
55629	1	1	8	2	2	1	15	-42	42	4	5	2	10	10	2	2	0	48	1	2004	16	3	1	1	1	0	5	5	4	6	5	3	2	2	3.85714
55746	1	0	13	2	3	2	10	1	1	5	4	4	6	6	1	1	1	54	1	1989	31	3	1	1	3	0	3	5	5	6	4	4	2	2	4
55746	1	0	15	2	6	5	8	1	1	4	5	4	3	3	0	0	1	54	1	1989	31	3	1	1	3	0	3	5	5	6	4	4	2	2	4
55746	1	1	3	1	1	1	2	4	4	4	1	4	1	1	0	0	1	54	1	1989	31	3	1	1	3	0	3	5	5	6	4	4	2	2	4
55746	1	0	14	2	5	3	10	28	28	4	5	4	5	5	0	0	1	54	1	1989	31	3	1	1	3	0	3	5	5	6	4	4	2	2	4
55746	1	0	12	2	1	1	1	11	11	3	1	3	0	0	0	0	1	54	1	1989	31	3	1	1	3	0	3	5	5	6	4	4	2	2	4
55746	1	1	7	1	4	2	30	15	15	5	5	4	25	25	1	1	1	54	1	1989	31	3	1	1	3	0	3	5	5	6	4	4	2	2	4
55746	1	1	4	1	8	21	40	21	21	5	20	5	20	20	0	0	1	54	1	1989	31	3	1	1	3	0	3	5	5	6	4	4	2	2	4
55746	1	1	6	1	2	1	2	19	19	3	1	3	1	1	0	0	1	54	1	1989	31	3	1	1	3	0	3	5	5	6	4	4	2	2	4
55746	1	0	16	2	2	1	4	1	1	4	1	4	3	3	0	0	1	54	1	1989	31	3	1	1	3	0	3	5	5	6	4	4	2	2	4
55746	1	0	20	2	7	9	10	-7	7	5	10	5	0	0	0	0	1	54	1	1989	31	3	1	1	3	0	3	5	5	6	4	4	2	2	4
55746	1	0	17	2	8	23	4	0	0	4	20	5	-16	16	-1	1	1	54	1	1989	31	3	1	1	3	0	3	5	5	6	4	4	2	2	4
55746	1	1	5	1	9	39	40	3	3	5	40	5	0	0	0	0	1	54	1	1989	31	3	1	1	3	0	3	5	5	6	4	4	2	2	4
55746	1	0	19	2	10	57	40	8	8	5	50	5	-10	10	0	0	1	54	1	1989	31	3	1	1	3	0	3	5	5	6	4	4	2	2	4
55746	1	0	11	2	4	2	4	2	2	3	2	4	2	2	-1	-1	1	54	1	1989	31	3	1	1	3	0	3	5	5	6	4	4	2	2	4
55746	1	1	9	1	7	9	30	7	7	4	10	4	20	20	0	0	1	54	1	1989	31	3	1	1	3	0	3	5	5	6	4	4	2	2	4
55746	1	0	18	2	9	40	30	3	3	5	40	5	-10	10	0	0	1	54	1	1989	31	3	1	1	3	0	3	5	5	6	4	4	2	2	4
55746	1	1	8	1	5	4	15	1	1	4	5	4	10	10	0	0	1	54	1	1989	31	3	1	1	3	0	3	5	5	6	4	4	2	2	4
55746	1	1	2	1	6	5	20	-19	19	5	5	5	15	15	0	0	1	54	1	1989	31	3	1	1	3	0	3	5	5	6	4	4	2	2	4
55746	1	1	1	1	10	57	50	-10	10	5	50	5	0	0	0	0	1	54	1	1989	31	3	1	1	3	0	3	5	5	6	4	4	2	2	4
55746	1	1	10	1	3	1	5	-17	17	4	1	4	4	4	0	0	1	54	1	1989	31	3	1	1	3	0	3	5	5	6	4	4	2	2	4
55898	0	1	7	2	10	57	50	0	0	5	57	5	-7	7	0	0	1	29	0	NA	NA	2	1	0	n/a	n/a	9	7	6	5	7	5	7	7	6.28571
55898	0	1	9	2	2	1	15	4	4	4	1	4	14	14	0	0	1	29	0	NA	NA	2	1	0	n/a	n/a	9	7	6	5	7	5	7	7	6.28571
55898	0	1	6	2	3	2	10	2	2	5	2	4	8	8	1	1	1	29	0	NA	NA	2	1	0	n/a	n/a	9	7	6	5	7	5	7	7	6.28571
55898	0	0	20	1	10	57	25	1	1	4	57	5	-32	32	-1	1	1	29	0	NA	NA	2	1	0	n/a	n/a	9	7	6	5	7	5	7	7	6.28571
55898	0	1	8	2	9	40	40	-1	1	5	40	5	0	0	0	0	1	29	0	NA	NA	2	1	0	n/a	n/a	9	7	6	5	7	5	7	7	6.28571
55898	0	1	4	2	7	9	6	-4	4	4	9	4	-3	3	0	0	1	29	0	NA	NA	2	1	0	n/a	n/a	9	7	6	5	7	5	7	7	6.28571
55898	0	1	10	2	4	2	3	-1	1	4	2	4	1	1	0	0	1	29	0	NA	NA	2	1	0	n/a	n/a	9	7	6	5	7	5	7	7	6.28571
55898	0	0	11	1	5	4	3	19	19	4	4	4	-1	1	0	0	1	29	0	NA	NA	2	1	0	n/a	n/a	9	7	6	5	7	5	7	7	6.28571
55898	0	0	12	1	7	9	8	-21	21	4	9	4	-1	1	0	0	1	29	0	NA	NA	2	1	0	n/a	n/a	9	7	6	5	7	5	7	7	6.28571
55898	0	0	13	1	9	39	18	-32	32	5	39	5	-21	21	0	0	1	29	0	NA	NA	2	1	0	n/a	n/a	9	7	6	5	7	5	7	7	6.28571
55898	0	1	5	2	8	23	15	4	4	4	23	4	-8	8	0	0	1	29	0	NA	NA	2	1	0	n/a	n/a	9	7	6	5	7	5	7	7	6.28571
55898	0	0	15	1	1	1	1	14	14	4	1	4	0	0	0	0	1	29	0	NA	NA	2	1	0	n/a	n/a	9	7	6	5	7	5	7	7	6.28571
55898	0	0	16	1	3	1	3	8	8	4	1	4	2	2	0	0	1	29	0	NA	NA	2	1	0	n/a	n/a	9	7	6	5	7	5	7	7	6.28571
55898	0	0	17	1	4	2	3	1	1	4	2	4	1	1	0	0	1	29	0	NA	NA	2	1	0	n/a	n/a	9	7	6	5	7	5	7	7	6.28571
55898	0	0	14	1	8	21	40	47	47	5	21	5	19	19	0	0	1	29	0	NA	NA	2	1	0	n/a	n/a	9	7	6	5	7	5	7	7	6.28571
55898	0	0	19	1	2	1	5	40	40	4	1	4	4	4	0	0	1	29	0	NA	NA	2	1	0	n/a	n/a	9	7	6	5	7	5	7	7	6.28571
55898	0	1	1	2	5	3	50	-3	3	5	3	5	47	47	0	0	1	29	0	NA	NA	2	1	0	n/a	n/a	9	7	6	5	7	5	7	7	6.28571
55898	0	1	2	2	1	1	5	-8	8	4	1	4	4	4	0	0	1	29	0	NA	NA	2	1	0	n/a	n/a	9	7	6	5	7	5	7	7	6.28571
55898	0	1	3	2	6	5	45	0	0	5	5	5	40	40	0	0	1	29	0	NA	NA	2	1	0	n/a	n/a	9	7	6	5	7	5	7	7	6.28571
55898	0	0	18	1	6	5	1	-7	7	3	5	4	-4	4	-1	1	1	29	0	NA	NA	2	1	0	n/a	n/a	9	7	6	5	7	5	7	7	6.28571
56544	0	1	3	2	4	2	6	1	1	4	6	4	0	0	0	0	1	49	1	1997	23	3	0	n/a	n/a	n/a	5	6	6	5	6	3	3	6	5
56544	0	1	5	2	9	40	15	4	4	3	25	4	-10	10	-1	1	1	49	1	1997	23	3	0	n/a	n/a	n/a	5	6	6	5	6	3	3	6	5
56544	0	1	2	2	3	2	4	7	7	2	4	2	0	0	0	0	1	49	1	1997	23	3	0	n/a	n/a	n/a	5	6	6	5	6	3	3	6	5
56544	0	1	4	2	8	23	10	0	0	5	15	5	-5	5	0	0	1	49	1	1997	23	3	0	n/a	n/a	n/a	5	6	6	5	6	3	3	6	5
56544	0	1	6	2	6	5	35	11	11	5	20	5	15	15	0	0	1	49	1	1997	23	3	0	n/a	n/a	n/a	5	6	6	5	6	3	3	6	5
56544	0	0	18	1	1	1	2	7	7	2	2	1	0	0	1	1	1	49	1	1997	23	3	0	n/a	n/a	n/a	5	6	6	5	6	3	3	6	5
56544	0	1	1	2	7	9	10	-5	5	2	10	2	0	0	0	0	1	49	1	1997	23	3	0	n/a	n/a	n/a	5	6	6	5	6	3	3	6	5
56544	0	0	15	1	7	9	4	4	4	3	5	3	-1	1	0	0	1	49	1	1997	23	3	0	n/a	n/a	n/a	5	6	6	5	6	3	3	6	5
56544	0	0	17	1	8	21	25	-19	19	5	25	5	0	0	0	0	1	49	1	1997	23	3	0	n/a	n/a	n/a	5	6	6	5	6	3	3	6	5
56544	0	0	11	1	2	1	5	-27	27	2	5	2	0	0	0	0	1	49	1	1997	23	3	0	n/a	n/a	n/a	5	6	6	5	6	3	3	6	5
56544	0	0	20	1	4	2	2	4	4	2	2	2	0	0	0	0	1	49	1	1997	23	3	0	n/a	n/a	n/a	5	6	6	5	6	3	3	6	5
56544	0	0	19	1	3	1	8	1	1	4	5	4	3	3	0	0	1	49	1	1997	23	3	0	n/a	n/a	n/a	5	6	6	5	6	3	3	6	5
56544	0	0	16	1	6	5	12	2	2	4	10	4	2	2	0	0	1	49	1	1997	23	3	0	n/a	n/a	n/a	5	6	6	5	6	3	3	6	5
56544	0	1	7	2	10	57	15	4	4	5	30	5	-15	15	0	0	1	49	1	1997	23	3	0	n/a	n/a	n/a	5	6	6	5	6	3	3	6	5
56544	0	0	12	1	9	39	20	17	17	5	30	5	-10	10	0	0	1	49	1	1997	23	3	0	n/a	n/a	n/a	5	6	6	5	6	3	3	6	5
56544	0	0	14	1	5	4	15	30	30	5	10	5	5	5	0	0	1	49	1	1997	23	3	0	n/a	n/a	n/a	5	6	6	5	6	3	3	6	5
56544	0	1	10	2	2	1	2	1	1	2	2	2	0	0	0	0	1	49	1	1997	23	3	0	n/a	n/a	n/a	5	6	6	5	6	3	3	6	5
56544	0	1	8	2	1	1	5	-13	13	2	5	2	0	0	0	0	1	49	1	1997	23	3	0	n/a	n/a	n/a	5	6	6	5	6	3	3	6	5
56544	0	0	13	1	10	57	30	-25	25	5	45	5	-15	15	0	0	1	49	1	1997	23	3	0	n/a	n/a	n/a	5	6	6	5	6	3	3	6	5
56544	0	1	9	2	5	3	20	-42	42	5	10	5	10	10	0	0	1	49	1	1997	23	3	0	n/a	n/a	n/a	5	6	6	5	6	3	3	6	5
56843	0	1	4	2	7	9	10	4	4	4	9	5	1	1	-1	-1	0	65	1	1978	42	3	0	n/a	n/a	n/a	5	7	6	5	7	5	6	6	6
56843	0	1	2	2	1	1	1	4	4	2	1	2	0	0	0	0	0	65	1	1978	42	3	0	n/a	n/a	n/a	5	7	6	5	7	5	6	6	6
56843	0	1	3	2	6	5	30	19	19	5	5	5	25	25	0	0	0	65	1	1978	42	3	0	n/a	n/a	n/a	5	7	6	5	7	5	6	6	6
56843	0	0	13	1	4	2	1	-1	1	1	1	1	0	0	0	0	0	65	1	1978	42	3	0	n/a	n/a	n/a	5	7	6	5	7	5	6	6	6
56843	0	0	14	1	8	21	40	1	1	5	21	5	19	19	0	0	0	65	1	1978	42	3	0	n/a	n/a	n/a	5	7	6	5	7	5	6	6	6
56843	0	1	1	2	4	2	20	10	10	4	2	3	18	18	1	1	0	65	1	1978	42	3	0	n/a	n/a	n/a	5	7	6	5	7	5	6	6	6
56843	0	0	12	1	5	4	5	21	21	2	5	3	0	0	-1	-1	0	65	1	1978	42	3	0	n/a	n/a	n/a	5	7	6	5	7	5	6	6	6
56843	0	1	10	2	8	23	40	19	19	5	23	5	17	17	0	0	0	65	1	1978	42	3	0	n/a	n/a	n/a	5	7	6	5	7	5	6	6	6
56843	0	0	17	1	9	39	40	1	1	5	40	5	0	0	0	0	0	65	1	1978	42	3	0	n/a	n/a	n/a	5	7	6	5	7	5	6	6	6
56843	0	0	18	1	10	57	20	-37	37	4	57	4	-37	37	0	0	0	65	1	1978	42	3	0	n/a	n/a	n/a	5	7	6	5	7	5	6	6	6
56843	0	0	15	1	2	1	5	0	0	2	1	2	4	4	0	0	0	65	1	1978	42	3	0	n/a	n/a	n/a	5	7	6	5	7	5	6	6	6
56843	0	0	11	1	3	1	20	0	0	5	1	3	19	19	2	2	0	65	1	1978	42	3	0	n/a	n/a	n/a	5	7	6	5	7	5	6	6	6
56843	0	1	5	2	9	40	40	3	3	5	40	5	0	0	0	0	0	65	1	1978	42	3	0	n/a	n/a	n/a	5	7	6	5	7	5	6	6	6
56843	0	1	6	2	10	57	10	18	18	4	57	5	-47	47	-1	1	0	65	1	1978	42	3	0	n/a	n/a	n/a	5	7	6	5	7	5	6	6	6
56843	0	0	19	1	6	5	15	37	37	4	5	4	10	10	0	0	0	65	1	1978	42	3	0	n/a	n/a	n/a	5	7	6	5	7	5	6	6	6
56843	0	0	16	1	1	1	5	25	25	3	1	3	4	4	0	0	0	65	1	1978	42	3	0	n/a	n/a	n/a	5	7	6	5	7	5	6	6	6
56843	0	1	9	2	2	1	1	1	1	2	1	2	0	0	0	0	0	65	1	1978	42	3	0	n/a	n/a	n/a	5	7	6	5	7	5	6	6	6
56843	0	1	7	2	5	3	40	17	17	5	3	5	37	37	0	0	0	65	1	1978	42	3	0	n/a	n/a	n/a	5	7	6	5	7	5	6	6	6
56843	0	0	20	1	7	9	30	0	0	5	9	5	21	21	0	0	0	65	1	1978	42	3	0	n/a	n/a	n/a	5	7	6	5	7	5	6	6	6
56843	0	1	8	2	3	2	5	-47	47	4	2	4	3	3	0	0	0	65	1	1978	42	3	0	n/a	n/a	n/a	5	7	6	5	7	5	6	6	6
58089	1	1	6	1	3	1	8	2	2	4	2	3	6	6	1	1	1	36	1	2013	7	2	1	0	n/a	n/a	6	5	5	5	5	5	6	6	5.28571
58089	1	1	7	1	5	4	2	1	1	4	4	4	-2	2	0	0	1	36	1	2013	7	2	1	0	n/a	n/a	6	5	5	5	5	5	6	6	5.28571
58089	1	1	5	1	6	5	5	7	7	2	5	2	0	0	0	0	1	36	1	2013	7	2	1	0	n/a	n/a	6	5	5	5	5	5	6	6	5.28571
58089	1	0	20	2	3	2	20	38	38	4	3	4	17	17	0	0	1	36	1	2013	7	2	1	0	n/a	n/a	6	5	5	5	5	5	6	6	5.28571
58089	1	0	19	2	4	2	2	-2	2	3	2	2	0	0	1	1	1	36	1	2013	7	2	1	0	n/a	n/a	6	5	5	5	5	5	6	6	5.28571
58089	1	0	11	2	1	1	2	0	0	2	1	2	1	1	0	0	1	36	1	2013	7	2	1	0	n/a	n/a	6	5	5	5	5	5	6	6	5.28571
58089	1	1	4	1	4	2	40	6	6	5	2	2	38	38	3	3	1	36	1	2013	7	2	1	0	n/a	n/a	6	5	5	5	5	5	6	6	5.28571
58089	1	0	18	2	10	57	15	24	24	4	50	5	-35	35	-1	1	1	36	1	2013	7	2	1	0	n/a	n/a	6	5	5	5	5	5	6	6	5.28571
58089	1	1	1	1	9	39	10	-29	29	5	30	5	-20	20	0	0	1	36	1	2013	7	2	1	0	n/a	n/a	6	5	5	5	5	5	6	6	5.28571
58089	1	1	2	1	1	1	3	-54	54	4	3	4	0	0	0	0	1	36	1	2013	7	2	1	0	n/a	n/a	6	5	5	5	5	5	6	6	5.28571
58089	1	0	12	2	6	5	10	1	1	5	7	5	3	3	0	0	1	36	1	2013	7	2	1	0	n/a	n/a	6	5	5	5	5	5	6	6	5.28571
58089	1	0	13	2	5	3	14	1	1	3	4	3	10	10	0	0	1	36	1	2013	7	2	1	0	n/a	n/a	6	5	5	5	5	5	6	6	5.28571
58089	1	1	9	1	10	57	3	18	18	5	50	5	-47	47	0	0	1	36	1	2013	7	2	1	0	n/a	n/a	6	5	5	5	5	5	6	6	5.28571
58089	1	0	14	2	9	40	8	0	0	5	30	5	-22	22	0	0	1	36	1	2013	7	2	1	0	n/a	n/a	6	5	5	5	5	5	6	6	5.28571
58089	1	1	3	1	2	1	2	11	11	3	1	3	1	1	0	0	1	36	1	2013	7	2	1	0	n/a	n/a	6	5	5	5	5	5	6	6	5.28571
58089	1	0	17	2	2	1	2	5	5	2	1	2	1	1	0	0	1	36	1	2013	7	2	1	0	n/a	n/a	6	5	5	5	5	5	6	6	5.28571
58089	1	0	15	2	8	23	6	-7	7	5	20	5	-14	14	0	0	1	36	1	2013	7	2	1	0	n/a	n/a	6	5	5	5	5	5	6	6	5.28571
58089	1	1	8	1	7	9	15	-17	17	5	10	5	5	5	0	0	1	36	1	2013	7	2	1	0	n/a	n/a	6	5	5	5	5	5	6	6	5.28571
58089	1	1	10	1	8	21	45	-32	32	5	25	5	20	20	0	0	1	36	1	2013	7	2	1	0	n/a	n/a	6	5	5	5	5	5	6	6	5.28571
58089	1	0	16	2	7	9	2	-42	42	3	8	4	-6	6	-1	1	1	36	1	2013	7	2	1	0	n/a	n/a	6	5	5	5	5	5	6	6	5.28571
59059	1	0	14	2	1	1	10	1	1	2	10	2	0	0	0	0	0	39	1	2010	10	3	1	1	2	2	7	5	4	5	7	5	5	6	5.28571
59059	1	0	15	2	10	57	5	9	9	2	60	4	-55	55	-2	2	0	39	1	2010	10	3	1	1	2	2	7	5	4	5	7	5	5	6	5.28571
59059	1	0	16	2	3	2	50	69	69	4	30	3	20	20	1	1	0	39	1	2010	10	3	1	1	2	2	7	5	4	5	7	5	5	6	5.28571
59059	1	0	13	2	2	1	10	13	13	2	10	2	0	0	0	0	0	39	1	2010	10	3	1	1	2	2	7	5	4	5	7	5	5	6	5.28571
59059	1	0	18	2	7	9	15	51	51	3	15	3	0	0	0	0	0	39	1	2010	10	3	1	1	2	2	7	5	4	5	7	5	5	6	5.28571
59059	1	0	19	2	6	5	55	50	50	3	40	4	15	15	-1	-1	0	39	1	2010	10	3	1	1	2	2	7	5	4	5	7	5	5	6	5.28571
59059	1	0	20	2	4	2	15	16	16	3	5	3	10	10	0	0	0	39	1	2010	10	3	1	1	2	2	7	5	4	5	7	5	5	6	5.28571
59059	1	0	17	2	9	40	25	39	39	3	50	4	-25	25	-1	1	0	39	1	2010	10	3	1	1	2	2	7	5	4	5	7	5	5	6	5.28571
59059	1	0	11	2	5	3	35	-4	4	3	5	3	30	30	0	0	0	39	1	2010	10	3	1	1	2	2	7	5	4	5	7	5	5	6	5.28571
59059	1	0	12	2	8	23	40	-42	42	4	30	4	10	10	0	0	0	39	1	2010	10	3	1	1	2	2	7	5	4	5	7	5	5	6	5.28571
59059	1	1	1	1	7	9	25	9	9	3	15	3	10	10	0	0	0	39	1	2010	10	3	1	1	2	2	7	5	4	5	7	5	5	6	5.28571
59059	1	1	2	1	5	4	55	9	9	4	15	3	40	40	1	1	0	39	1	2010	10	3	1	1	2	2	7	5	4	5	7	5	5	6	5.28571
59059	1	1	3	1	4	2	15	48	48	3	5	3	10	10	0	0	0	39	1	2010	10	3	1	1	2	2	7	5	4	5	7	5	5	6	5.28571
59059	1	1	4	1	8	21	60	13	13	4	25	4	35	35	0	0	0	39	1	2010	10	3	1	1	2	2	7	5	4	5	7	5	5	6	5.28571
59059	1	1	5	1	2	1	10	32	32	2	5	2	5	5	0	0	0	39	1	2010	10	3	1	1	2	2	7	5	4	5	7	5	5	6	5.28571
59059	1	1	6	1	10	57	15	50	50	3	60	4	-45	45	-1	1	0	39	1	2010	10	3	1	1	2	2	7	5	4	5	7	5	5	6	5.28571
59059	1	1	7	1	9	39	35	6	6	4	40	4	-5	5	0	0	0	39	1	2010	10	3	1	1	2	2	7	5	4	5	7	5	5	6	5.28571
59059	1	1	9	1	6	5	55	17	17	3	40	3	15	15	0	0	0	39	1	2010	10	3	1	1	2	2	7	5	4	5	7	5	5	6	5.28571
59059	1	1	10	1	1	1	2	-15	15	2	2	2	0	0	0	0	0	39	1	2010	10	3	1	1	2	2	7	5	4	5	7	5	5	6	5.28571
59059	1	1	8	1	3	1	70	-52	52	4	50	4	20	20	0	0	0	39	1	2010	10	3	1	1	2	2	7	5	4	5	7	5	5	6	5.28571
59632	1	1	10	2	9	40	35	0	0	5	35	5	0	0	0	0	0	40	1	2010	10	3	1	1	2	0	4	7	5	5	6	5	6	6	5.71429
59632	1	0	18	1	10	57	17	0	0	5	40	5	-23	23	0	0	0	40	1	2010	10	3	1	1	2	0	4	7	5	5	6	5	6	6	5.71429
59632	1	1	1	2	5	3	15	19	19	5	15	5	0	0	0	0	0	40	1	2010	10	3	1	1	2	0	4	7	5	5	6	5	6	6	5.71429
59632	1	1	9	2	2	1	8	-1	1	5	5	5	3	3	0	0	0	40	1	2010	10	3	1	1	2	0	4	7	5	5	6	5	6	6	5.71429
59632	1	0	17	1	7	9	30	6	6	5	20	5	10	10	0	0	0	40	1	2010	10	3	1	1	2	0	4	7	5	5	6	5	6	6	5.71429
59632	1	0	19	1	2	1	1	5	5	3	1	3	0	0	0	0	0	40	1	2010	10	3	1	1	2	0	4	7	5	5	6	5	6	6	5.71429
59632	1	0	20	1	6	5	10	21	21	4	10	4	0	0	0	0	0	40	1	2010	10	3	1	1	2	0	4	7	5	5	6	5	6	6	5.71429
59632	1	1	2	2	4	2	3	9	9	5	3	5	0	0	0	0	0	40	1	2010	10	3	1	1	2	0	4	7	5	5	6	5	6	6	5.71429
59632	1	1	3	2	1	1	1	-14	14	4	1	4	0	0	0	0	0	40	1	2010	10	3	1	1	2	0	4	7	5	5	6	5	6	6	5.71429
59632	1	1	4	2	7	9	50	-40	40	5	20	5	30	30	0	0	0	40	1	2010	10	3	1	1	2	0	4	7	5	5	6	5	6	6	5.71429
59632	1	1	5	2	10	57	60	0	0	5	60	5	0	0	0	0	0	40	1	2010	10	3	1	1	2	0	4	7	5	5	6	5	6	6	5.71429
59632	1	1	6	2	6	5	50	7	7	5	20	5	30	30	0	0	0	40	1	2010	10	3	1	1	2	0	4	7	5	5	6	5	6	6	5.71429
59632	1	0	12	1	3	1	20	3	3	5	10	5	10	10	0	0	0	40	1	2010	10	3	1	1	2	0	4	7	5	5	6	5	6	6	5.71429
59632	1	1	7	2	8	23	70	1	1	5	50	5	20	20	0	0	0	40	1	2010	10	3	1	1	2	0	4	7	5	5	6	5	6	6	5.71429
59632	1	1	8	2	3	2	5	12	12	5	5	5	0	0	0	0	0	40	1	2010	10	3	1	1	2	0	4	7	5	5	6	5	6	6	5.71429
59632	1	0	16	1	5	4	10	45	45	5	8	5	2	2	0	0	0	40	1	2010	10	3	1	1	2	0	4	7	5	5	6	5	6	6	5.71429
59632	1	0	13	1	4	2	1	41	41	4	1	4	0	0	0	0	0	40	1	2010	10	3	1	1	2	0	4	7	5	5	6	5	6	6	5.71429
59632	1	0	14	1	9	39	25	47	47	5	30	5	-5	5	0	0	0	40	1	2010	10	3	1	1	2	0	4	7	5	5	6	5	6	6	5.71429
59632	1	0	11	1	8	21	30	-5	5	5	30	5	0	0	0	0	0	40	1	2010	10	3	1	1	2	0	4	7	5	5	6	5	6	6	5.71429
59632	1	0	15	1	1	1	1	3	3	4	1	4	0	0	0	0	0	40	1	2010	10	3	1	1	2	0	4	7	5	5	6	5	6	6	5.71429
60766	1	1	7	1	2	1	30	4	4	5	10	5	20	20	0	0	1	39	1	2012	8	3	0	n/a	n/a	n/a	7	6	3	6	5	6	3	2	4.42857
60766	1	1	5	1	3	1	50	29	29	5	30	5	20	20	0	0	1	39	1	2012	8	3	0	n/a	n/a	n/a	7	6	3	6	5	6	3	2	4.42857
60766	1	1	6	1	6	5	25	49	49	5	10	5	15	15	0	0	1	39	1	2012	8	3	0	n/a	n/a	n/a	7	6	3	6	5	6	3	2	4.42857
60766	1	1	10	1	5	4	30	38	38	5	10	5	20	20	0	0	1	39	1	2012	8	3	0	n/a	n/a	n/a	7	6	3	6	5	6	3	2	4.42857
60766	1	1	4	1	1	1	5	26	26	2	5	2	0	0	0	0	1	39	1	2012	8	3	0	n/a	n/a	n/a	7	6	3	6	5	6	3	2	4.42857
60766	1	1	9	1	4	2	40	20	20	5	30	5	10	10	0	0	1	39	1	2012	8	3	0	n/a	n/a	n/a	7	6	3	6	5	6	3	2	4.42857
60766	1	1	1	1	10	57	60	11	11	5	60	5	0	0	0	0	1	39	1	2012	8	3	0	n/a	n/a	n/a	7	6	3	6	5	6	3	2	4.42857
60766	1	1	2	1	8	21	65	44	44	5	25	5	40	40	0	0	1	39	1	2012	8	3	0	n/a	n/a	n/a	7	6	3	6	5	6	3	2	4.42857
60766	1	1	8	1	7	9	20	21	21	4	15	4	5	5	0	0	1	39	1	2012	8	3	0	n/a	n/a	n/a	7	6	3	6	5	6	3	2	4.42857
60766	1	0	20	2	9	40	30	3	3	5	40	5	-10	10	0	0	1	39	1	2012	8	3	0	n/a	n/a	n/a	7	6	3	6	5	6	3	2	4.42857
60766	1	0	12	2	2	1	8	4	4	2	4	2	4	4	0	0	1	39	1	2012	8	3	0	n/a	n/a	n/a	7	6	3	6	5	6	3	2	4.42857
60766	1	0	13	2	1	1	5	7	7	2	4	2	1	1	0	0	1	39	1	2012	8	3	0	n/a	n/a	n/a	7	6	3	6	5	6	3	2	4.42857
60766	1	1	3	1	9	39	60	8	8	5	40	5	20	20	0	0	1	39	1	2012	8	3	0	n/a	n/a	n/a	7	6	3	6	5	6	3	2	4.42857
60766	1	0	15	2	6	5	65	3	3	5	10	5	55	55	0	0	1	39	1	2012	8	3	0	n/a	n/a	n/a	7	6	3	6	5	6	3	2	4.42857
60766	1	0	16	2	7	9	50	37	37	5	20	5	30	30	0	0	1	39	1	2012	8	3	0	n/a	n/a	n/a	7	6	3	6	5	6	3	2	4.42857
60766	1	0	17	2	5	3	40	60	60	5	10	5	30	30	0	0	1	39	1	2012	8	3	0	n/a	n/a	n/a	7	6	3	6	5	6	3	2	4.42857
60766	1	0	14	2	4	2	5	41	41	4	5	4	0	0	0	0	1	39	1	2012	8	3	0	n/a	n/a	n/a	7	6	3	6	5	6	3	2	4.42857
60766	1	0	19	2	3	2	10	-3	3	4	10	4	0	0	0	0	1	39	1	2012	8	3	0	n/a	n/a	n/a	7	6	3	6	5	6	3	2	4.42857
60766	1	0	18	2	8	23	20	-10	10	5	20	5	0	0	0	0	1	39	1	2012	8	3	0	n/a	n/a	n/a	7	6	3	6	5	6	3	2	4.42857
60766	1	0	11	2	10	57	65	8	8	5	65	5	0	0	0	0	1	39	1	2012	8	3	0	n/a	n/a	n/a	7	6	3	6	5	6	3	2	4.42857
61790	1	0	17	1	10	57	40	0	0	5	50	5	-10	10	0	0	1	62	1	1986	34	2	0	n/a	n/a	n/a	6	7	5	5	6	5	6	6	5.71429
61790	1	1	8	2	10	57	20	1	1	5	40	5	-20	20	0	0	1	62	1	1986	34	2	0	n/a	n/a	n/a	6	7	5	5	6	5	6	6	5.71429
61790	1	1	9	2	6	5	45	22	22	5	20	5	25	25	0	0	1	62	1	1986	34	2	0	n/a	n/a	n/a	6	7	5	5	6	5	6	6	5.71429
61790	1	1	7	2	5	3	40	2	2	5	5	5	35	35	0	0	1	62	1	1986	34	2	0	n/a	n/a	n/a	6	7	5	5	6	5	6	6	5.71429
61790	1	0	15	1	3	1	23	6	6	5	5	5	18	18	0	0	1	62	1	1986	34	2	0	n/a	n/a	n/a	6	7	5	5	6	5	6	6	5.71429
61790	1	0	16	1	6	5	2	-3	3	2	4	4	-2	2	-2	2	1	62	1	1986	34	2	0	n/a	n/a	n/a	6	7	5	5	6	5	6	6	5.71429
61790	1	0	18	1	8	21	50	16	16	5	30	5	20	20	0	0	1	62	1	1986	34	2	0	n/a	n/a	n/a	6	7	5	5	6	5	6	6	5.71429
61790	1	0	19	1	1	1	1	29	29	1	1	1	0	0	0	0	1	62	1	1986	34	2	0	n/a	n/a	n/a	6	7	5	5	6	5	6	6	5.71429
61790	1	0	20	1	4	2	4	-4	4	5	3	5	1	1	0	0	1	62	1	1986	34	2	0	n/a	n/a	n/a	6	7	5	5	6	5	6	6	5.71429
61790	1	1	6	2	4	2	0	-17	17	1	1	3	-1	1	-2	2	1	62	1	1986	34	2	0	n/a	n/a	n/a	6	7	5	5	6	5	6	6	5.71429
61790	1	0	14	1	9	39	35	0	0	5	35	5	0	0	0	0	1	62	1	1986	34	2	0	n/a	n/a	n/a	6	7	5	5	6	5	6	6	5.71429
61790	1	0	11	1	2	1	2	9	9	3	1	3	1	1	0	0	1	62	1	1986	34	2	0	n/a	n/a	n/a	6	7	5	5	6	5	6	6	5.71429
61790	1	1	10	2	2	1	10	6	6	4	4	4	6	6	0	0	1	62	1	1986	34	2	0	n/a	n/a	n/a	6	7	5	5	6	5	6	6	5.71429
61790	1	0	13	1	5	4	10	-2	2	4	5	4	5	5	0	0	1	62	1	1986	34	2	0	n/a	n/a	n/a	6	7	5	5	6	5	6	6	5.71429
61790	1	1	5	2	9	40	30	37	37	5	35	5	-5	5	0	0	1	62	1	1986	34	2	0	n/a	n/a	n/a	6	7	5	5	6	5	6	6	5.71429
61790	1	1	2	2	7	9	10	40	40	5	10	5	0	0	0	0	1	62	1	1986	34	2	0	n/a	n/a	n/a	6	7	5	5	6	5	6	6	5.71429
61790	1	0	12	1	7	9	25	1	1	5	10	5	15	15	0	0	1	62	1	1986	34	2	0	n/a	n/a	n/a	6	7	5	5	6	5	6	6	5.71429
61790	1	1	4	2	1	1	1	22	22	3	1	2	0	0	1	1	1	62	1	1986	34	2	0	n/a	n/a	n/a	6	7	5	5	6	5	6	6	5.71429
61790	1	1	3	2	3	2	8	-10	10	4	4	4	4	4	0	0	1	62	1	1986	34	2	0	n/a	n/a	n/a	6	7	5	5	6	5	6	6	5.71429
61790	1	1	1	2	8	23	45	-37	37	5	30	5	15	15	0	0	1	62	1	1986	34	2	0	n/a	n/a	n/a	6	7	5	5	6	5	6	6	5.71429
62374	1	0	19	2	9	40	70	59	59	5	70	5	0	0	0	0	0	43	1	2008	12	3	0	n/a	n/a	n/a	8	7	2	7	7	7	7	7	6.28571
62374	1	0	18	2	10	57	50	69	69	5	50	5	0	0	0	0	0	43	1	2008	12	3	0	n/a	n/a	n/a	8	7	2	7	7	7	7	7	6.28571
62374	1	1	4	1	1	1	60	59	59	5	60	5	0	0	0	0	0	43	1	2008	12	3	0	n/a	n/a	n/a	8	7	2	7	7	7	7	7	6.28571
62374	1	0	20	2	3	2	50	68	68	5	50	5	0	0	0	0	0	43	1	2008	12	3	0	n/a	n/a	n/a	8	7	2	7	7	7	7	7	6.28571
62374	1	0	17	2	7	9	60	46	46	5	60	5	0	0	0	0	0	43	1	2008	12	3	0	n/a	n/a	n/a	8	7	2	7	7	7	7	7	6.28571
62374	1	1	3	1	3	1	60	45	45	5	60	5	0	0	0	0	0	43	1	2008	12	3	0	n/a	n/a	n/a	8	7	2	7	7	7	7	7	6.28571
62374	1	1	5	1	5	4	50	61	61	5	50	5	0	0	0	0	0	43	1	2008	12	3	0	n/a	n/a	n/a	8	7	2	7	7	7	7	7	6.28571
62374	1	0	14	2	4	2	30	59	59	5	30	5	0	0	0	0	0	43	1	2008	12	3	0	n/a	n/a	n/a	8	7	2	7	7	7	7	7	6.28571
62374	1	1	6	1	10	57	80	31	31	5	80	5	0	0	0	0	0	43	1	2008	12	3	0	n/a	n/a	n/a	8	7	2	7	7	7	7	7	6.28571
62374	1	1	7	1	4	2	70	23	23	5	70	5	0	0	0	0	0	43	1	2008	12	3	0	n/a	n/a	n/a	8	7	2	7	7	7	7	7	6.28571
62374	1	0	13	2	2	1	50	19	19	5	50	5	0	0	0	0	0	43	1	2008	12	3	0	n/a	n/a	n/a	8	7	2	7	7	7	7	7	6.28571
62374	1	1	8	1	7	9	70	49	49	5	70	5	0	0	0	0	0	43	1	2008	12	3	0	n/a	n/a	n/a	8	7	2	7	7	7	7	7	6.28571
62374	1	0	15	2	8	23	70	48	48	5	70	5	0	0	0	0	0	43	1	2008	12	3	0	n/a	n/a	n/a	8	7	2	7	7	7	7	7	6.28571
62374	1	0	16	2	5	3	40	28	28	5	40	5	0	0	0	0	0	43	1	2008	12	3	0	n/a	n/a	n/a	8	7	2	7	7	7	7	7	6.28571
62374	1	1	2	1	8	21	80	37	37	5	80	5	0	0	0	0	0	43	1	2008	12	3	0	n/a	n/a	n/a	8	7	2	7	7	7	7	7	6.28571
62374	1	0	11	2	1	1	20	55	55	4	20	4	0	0	0	0	0	43	1	2008	12	3	0	n/a	n/a	n/a	8	7	2	7	7	7	7	7	6.28571
62374	1	1	9	1	9	39	70	51	51	5	70	5	0	0	0	0	0	43	1	2008	12	3	0	n/a	n/a	n/a	8	7	2	7	7	7	7	7	6.28571
62374	1	1	10	1	2	1	70	47	47	5	50	4	20	20	1	1	0	43	1	2008	12	3	0	n/a	n/a	n/a	8	7	2	7	7	7	7	7	6.28571
62374	1	0	12	2	6	5	60	30	30	5	60	5	0	0	0	0	0	43	1	2008	12	3	0	n/a	n/a	n/a	8	7	2	7	7	7	7	7	6.28571
62374	1	1	1	1	6	5	50	-7	7	5	50	5	0	0	0	0	0	43	1	2008	12	3	0	n/a	n/a	n/a	8	7	2	7	7	7	7	7	6.28571
62567	1	0	13	2	10	57	40	2	2	5	55	5	-15	15	0	0	0	55	1	2009	11	4	1	1	1	1	5	6	6	5	6	5	6	7	5.85714
62567	1	0	17	2	9	40	50	9	9	5	50	5	0	0	0	0	0	55	1	2009	11	4	1	1	1	1	5	6	6	5	6	5	6	7	5.85714
62567	1	0	12	2	1	1	1	14	14	1	1	1	0	0	0	0	0	55	1	2009	11	4	1	1	1	1	5	6	6	5	6	5	6	7	5.85714
62567	1	0	14	2	2	1	2	1	1	1	2	1	0	0	0	0	0	55	1	2009	11	4	1	1	1	1	5	6	6	5	6	5	6	7	5.85714
62567	1	0	15	2	7	9	40	4	4	5	10	4	30	30	1	1	0	55	1	2009	11	4	1	1	1	1	5	6	6	5	6	5	6	7	5.85714
62567	1	1	7	1	9	39	10	5	5	4	40	4	-30	30	0	0	0	55	1	2009	11	4	1	1	1	1	5	6	6	5	6	5	6	7	5.85714
62567	1	1	4	1	6	5	10	1	1	4	10	4	0	0	0	0	0	55	1	2009	11	4	1	1	1	1	5	6	6	5	6	5	6	7	5.85714
62567	1	1	5	1	7	9	10	29	29	4	10	4	0	0	0	0	0	55	1	2009	11	4	1	1	1	1	5	6	6	5	6	5	6	7	5.85714
62567	1	0	16	2	4	2	5	-29	29	2	5	2	0	0	0	0	0	55	1	2009	11	4	1	1	1	1	5	6	6	5	6	5	6	7	5.85714
62567	1	0	20	2	6	5	30	-17	17	4	20	4	10	10	0	0	0	55	1	2009	11	4	1	1	1	1	5	6	6	5	6	5	6	7	5.85714
62567	1	1	8	1	10	57	40	0	0	4	50	5	-10	10	-1	1	0	55	1	2009	11	4	1	1	1	1	5	6	6	5	6	5	6	7	5.85714
62567	1	0	18	2	8	23	50	1	1	5	40	5	10	10	0	0	0	55	1	2009	11	4	1	1	1	1	5	6	6	5	6	5	6	7	5.85714
62567	1	1	6	1	5	4	8	18	18	2	5	2	3	3	0	0	0	55	1	2009	11	4	1	1	1	1	5	6	6	5	6	5	6	7	5.85714
62567	1	0	11	2	3	2	20	3	3	4	5	4	15	15	0	0	0	55	1	2009	11	4	1	1	1	1	5	6	6	5	6	5	6	7	5.85714
62567	1	1	3	1	8	21	50	47	47	5	30	5	20	20	0	0	0	55	1	2009	11	4	1	1	1	1	5	6	6	5	6	5	6	7	5.85714
62567	1	0	19	2	5	3	50	25	25	5	10	4	40	40	1	1	0	55	1	2009	11	4	1	1	1	1	5	6	6	5	6	5	6	7	5.85714
62567	1	1	9	1	2	1	10	31	31	2	2	2	8	8	0	0	0	55	1	2009	11	4	1	1	1	1	5	6	6	5	6	5	6	7	5.85714
62567	1	1	10	1	3	1	15	27	27	4	5	2	10	10	2	2	0	55	1	2009	11	4	1	1	1	1	5	6	6	5	6	5	6	7	5.85714
62567	1	1	1	1	4	2	3	10	10	2	3	2	0	0	0	0	0	55	1	2009	11	4	1	1	1	1	5	6	6	5	6	5	6	7	5.85714
62567	1	1	2	1	1	1	3	-17	17	2	3	2	0	0	0	0	0	55	1	2009	11	4	1	1	1	1	5	6	6	5	6	5	6	7	5.85714
64595	0	0	16	1	9	39	35	2	2	4	35	4	0	0	0	0	1	50	1	1999	21	3	1	0	n/a	n/a	7	6	5	5	5	7	5	5	5.42857
64595	0	0	17	1	1	1	3	4	4	2	2	1	1	1	1	1	1	50	1	1999	21	3	1	0	n/a	n/a	7	6	5	5	5	7	5	5	5.42857
64595	0	0	15	1	8	21	10	5	5	4	15	4	-5	5	0	0	1	50	1	1999	21	3	1	0	n/a	n/a	7	6	5	5	5	7	5	5	5.42857
64595	0	0	14	1	5	4	15	0	0	4	5	3	10	10	1	1	1	50	1	1999	21	3	1	0	n/a	n/a	7	6	5	5	5	7	5	5	5.42857
64595	0	0	18	1	7	9	10	11	11	4	10	5	0	0	-1	-1	1	50	1	1999	21	3	1	0	n/a	n/a	7	6	5	5	5	7	5	5	5.42857
64595	0	0	19	1	4	2	2	3	3	2	2	1	0	0	1	1	1	50	1	1999	21	3	1	0	n/a	n/a	7	6	5	5	5	7	5	5	5.42857
64595	0	1	3	2	9	40	35	1	1	5	35	5	0	0	0	0	1	50	1	1999	21	3	1	0	n/a	n/a	7	6	5	5	5	7	5	5	5.42857
64595	0	0	20	1	3	1	6	-11	11	4	5	4	1	1	0	0	1	50	1	1999	21	3	1	0	n/a	n/a	7	6	5	5	5	7	5	5	5.42857
64595	0	1	1	2	7	9	7	-4	4	2	7	3	0	0	-1	1	1	50	1	1999	21	3	1	0	n/a	n/a	7	6	5	5	5	7	5	5	5.42857
64595	0	1	2	2	5	3	20	-42	42	4	10	4	10	10	0	0	1	50	1	1999	21	3	1	0	n/a	n/a	7	6	5	5	5	7	5	5	5.42857
64595	0	0	12	1	10	57	15	1	1	4	30	5	-15	15	-1	1	1	50	1	1999	21	3	1	0	n/a	n/a	7	6	5	5	5	7	5	5	5.42857
64595	0	0	13	1	2	1	5	1	1	2	2	2	3	3	0	0	1	50	1	1999	21	3	1	0	n/a	n/a	7	6	5	5	5	7	5	5	5.42857
64595	0	1	4	2	3	2	10	8	8	4	10	4	0	0	0	0	1	50	1	1999	21	3	1	0	n/a	n/a	7	6	5	5	5	7	5	5	5.42857
64595	0	1	5	2	4	2	2	0	0	2	2	2	0	0	0	0	1	50	1	1999	21	3	1	0	n/a	n/a	7	6	5	5	5	7	5	5	5.42857
64595	0	1	6	2	8	23	50	17	17	4	30	5	20	20	-1	-1	1	50	1	1999	21	3	1	0	n/a	n/a	7	6	5	5	5	7	5	5	5.42857
64595	0	1	7	2	1	1	2	15	15	1	2	1	0	0	0	0	1	50	1	1999	21	3	1	0	n/a	n/a	7	6	5	5	5	7	5	5	5.42857
64595	0	1	8	2	2	1	2	-2	2	1	2	1	0	0	0	0	1	50	1	1999	21	3	1	0	n/a	n/a	7	6	5	5	5	7	5	5	5.42857
64595	0	1	9	2	6	5	20	27	27	3	10	3	10	10	0	0	1	50	1	1999	21	3	1	0	n/a	n/a	7	6	5	5	5	7	5	5	5.42857
64595	0	0	11	1	6	5	8	-5	5	4	8	4	0	0	0	0	1	50	1	1999	21	3	1	0	n/a	n/a	7	6	5	5	5	7	5	5	5.42857
64595	0	1	10	2	10	57	25	-32	32	4	25	4	0	0	0	0	1	50	1	1999	21	3	1	0	n/a	n/a	7	6	5	5	5	7	5	5	5.42857
66422	1	1	2	1	7	9	10	9	9	4	10	4	0	0	0	0	1	37	1	2016	4	2	0	n/a	n/a	n/a	8	6	4	5	6	5	4	6	5.14286
66422	1	1	3	1	5	4	10	4	4	3	5	4	5	5	-1	-1	1	37	1	2016	4	2	0	n/a	n/a	n/a	8	6	4	5	6	5	4	6	5.14286
66422	1	1	4	1	1	1	10	29	29	3	5	3	5	5	0	0	1	37	1	2016	4	2	0	n/a	n/a	n/a	8	6	4	5	6	5	4	6	5.14286
66422	1	1	1	1	3	1	30	18	18	5	10	5	20	20	0	0	1	37	1	2016	4	2	0	n/a	n/a	n/a	8	6	4	5	6	5	4	6	5.14286
66422	1	1	6	1	6	5	5	6	6	3	5	3	0	0	0	0	1	37	1	2016	4	2	0	n/a	n/a	n/a	8	6	4	5	6	5	4	6	5.14286
66422	1	1	7	1	10	57	25	0	0	4	50	5	-25	25	-1	1	1	37	1	2016	4	2	0	n/a	n/a	n/a	8	6	4	5	6	5	4	6	5.14286
66422	1	1	8	1	2	1	5	1	1	3	5	3	0	0	0	0	1	37	1	2016	4	2	0	n/a	n/a	n/a	8	6	4	5	6	5	4	6	5.14286
66422	1	1	5	1	9	39	5	24	24	3	40	5	-35	35	-2	2	1	37	1	2016	4	2	0	n/a	n/a	n/a	8	6	4	5	6	5	4	6	5.14286
66422	1	0	11	2	1	1	5	-34	34	3	3	3	2	2	0	0	1	37	1	2016	4	2	0	n/a	n/a	n/a	8	6	4	5	6	5	4	6	5.14286
66422	1	0	12	2	7	9	25	-32	32	4	10	3	15	15	1	1	1	37	1	2016	4	2	0	n/a	n/a	n/a	8	6	4	5	6	5	4	6	5.14286
66422	1	0	13	2	4	2	20	4	4	4	5	3	15	15	1	1	1	37	1	2016	4	2	0	n/a	n/a	n/a	8	6	4	5	6	5	4	6	5.14286
66422	1	0	17	2	9	40	10	14	14	3	30	4	-20	20	-1	1	1	37	1	2016	4	2	0	n/a	n/a	n/a	8	6	4	5	6	5	4	6	5.14286
66422	1	0	15	2	10	57	3	28	28	3	50	5	-47	47	-2	2	1	37	1	2016	4	2	0	n/a	n/a	n/a	8	6	4	5	6	5	4	6	5.14286
66422	1	0	16	2	3	2	30	18	18	5	1	4	29	29	1	1	1	37	1	2016	4	2	0	n/a	n/a	n/a	8	6	4	5	6	5	4	6	5.14286
66422	1	0	20	2	5	3	5	2	2	4	5	4	0	0	0	0	1	37	1	2016	4	2	0	n/a	n/a	n/a	8	6	4	5	6	5	4	6	5.14286
66422	1	1	9	1	4	2	20	25	25	3	2	3	18	18	0	0	1	37	1	2016	4	2	0	n/a	n/a	n/a	8	6	4	5	6	5	4	6	5.14286
66422	1	0	18	2	8	23	50	16	16	5	25	4	25	25	1	1	1	37	1	2016	4	2	0	n/a	n/a	n/a	8	6	4	5	6	5	4	6	5.14286
66422	1	0	19	2	6	5	30	27	27	4	5	4	25	25	0	0	1	37	1	2016	4	2	0	n/a	n/a	n/a	8	6	4	5	6	5	4	6	5.14286
66422	1	0	14	2	2	1	15	-30	30	3	2	3	13	13	0	0	1	37	1	2016	4	2	0	n/a	n/a	n/a	8	6	4	5	6	5	4	6	5.14286
66422	1	1	10	1	8	21	45	-54	54	5	20	5	25	25	0	0	1	37	1	2016	4	2	0	n/a	n/a	n/a	8	6	4	5	6	5	4	6	5.14286
66662	1	0	11	1	6	5	8	5	5	2	8	2	0	0	0	0	1	49	1	1998	22	3	0	n/a	n/a	n/a	7	5	5	4	6	4	5	6	5
66662	1	0	12	1	8	21	15	9	9	4	15	4	0	0	0	0	1	49	1	1998	22	3	0	n/a	n/a	n/a	7	5	5	4	6	4	5	6	5
66662	1	0	18	1	9	39	8	6	6	3	30	4	-22	22	-1	1	1	49	1	1998	22	3	0	n/a	n/a	n/a	7	5	5	4	6	4	5	6	5
66662	1	0	19	1	4	2	18	16	16	3	5	2	13	13	1	1	1	49	1	1998	22	3	0	n/a	n/a	n/a	7	5	5	4	6	4	5	6	5
66662	1	1	1	2	2	1	4	11	11	1	4	1	0	0	0	0	1	49	1	1998	22	3	0	n/a	n/a	n/a	7	5	5	4	6	4	5	6	5
66662	1	0	20	1	3	1	7	3	3	3	5	2	2	2	1	1	1	49	1	1998	22	3	0	n/a	n/a	n/a	7	5	5	4	6	4	5	6	5
66662	1	1	2	2	6	5	15	21	21	2	5	2	10	10	0	0	1	49	1	1998	22	3	0	n/a	n/a	n/a	7	5	5	4	6	4	5	6	5
66662	1	1	3	2	7	9	3	-6	6	1	5	1	-2	2	0	0	1	49	1	1998	22	3	0	n/a	n/a	n/a	7	5	5	4	6	4	5	6	5
66662	1	1	4	2	4	2	4	-31	31	1	4	1	0	0	0	0	1	49	1	1998	22	3	0	n/a	n/a	n/a	7	5	5	4	6	4	5	6	5
66662	1	1	10	2	5	3	15	-44	44	2	10	2	5	5	0	0	1	49	1	1998	22	3	0	n/a	n/a	n/a	7	5	5	4	6	4	5	6	5
66662	1	1	9	2	8	23	30	14	14	4	30	4	0	0	0	0	1	49	1	1998	22	3	0	n/a	n/a	n/a	7	5	5	4	6	4	5	6	5
66662	1	0	14	1	10	57	13	3	3	4	50	4	-37	37	0	0	1	49	1	1998	22	3	0	n/a	n/a	n/a	7	5	5	4	6	4	5	6	5
66662	1	0	15	1	5	4	15	28	28	4	10	4	5	5	0	0	1	49	1	1998	22	3	0	n/a	n/a	n/a	7	5	5	4	6	4	5	6	5
66662	1	0	16	1	7	9	30	2	2	4	10	3	20	20	1	1	1	49	1	1998	22	3	0	n/a	n/a	n/a	7	5	5	4	6	4	5	6	5
66662	1	0	13	1	1	1	6	12	12	2	5	2	1	1	0	0	1	49	1	1998	22	3	0	n/a	n/a	n/a	7	5	5	4	6	4	5	6	5
66662	1	1	8	2	10	57	5	10	10	2	50	3	-45	45	-1	1	1	49	1	1998	22	3	0	n/a	n/a	n/a	7	5	5	4	6	4	5	6	5
66662	1	1	5	2	9	40	30	-6	6	3	30	4	0	0	-1	1	1	49	1	1998	22	3	0	n/a	n/a	n/a	7	5	5	4	6	4	5	6	5
66662	1	1	6	2	1	1	15	7	7	2	5	2	10	10	0	0	1	49	1	1998	22	3	0	n/a	n/a	n/a	7	5	5	4	6	4	5	6	5
66662	1	0	17	1	2	1	10	-10	10	3	5	2	5	5	1	1	1	49	1	1998	22	3	0	n/a	n/a	n/a	7	5	5	4	6	4	5	6	5
66662	1	1	7	2	3	2	30	-52	52	3	5	2	25	25	1	1	1	49	1	1998	22	3	0	n/a	n/a	n/a	7	5	5	4	6	4	5	6	5
67213	1	0	15	1	7	9	50	49	49	4	10	3	40	40	1	1	0	54	1	18	18	3	0	n/a	n/a	n/a	5	6	4	7	7	7	6	6	6.14286
67213	1	0	20	1	5	4	10	4	4	3	5	2	5	5	1	1	0	54	1	18	18	3	0	n/a	n/a	n/a	5	6	4	7	7	7	6	6	6.14286
67213	1	0	14	1	3	1	50	49	49	4	3	3	47	47	1	1	0	54	1	18	18	3	0	n/a	n/a	n/a	5	6	4	7	7	7	6	6	6.14286
67213	1	0	19	1	9	39	20	8	8	4	40	4	-20	20	0	0	0	54	1	18	18	3	0	n/a	n/a	n/a	5	6	4	7	7	7	6	6	6.14286
67213	1	0	11	1	10	57	3	6	6	2	50	4	-47	47	-2	2	0	54	1	18	18	3	0	n/a	n/a	n/a	5	6	4	7	7	7	6	6	6.14286
67213	1	0	12	1	1	1	50	45	45	4	3	3	47	47	1	1	0	54	1	18	18	3	0	n/a	n/a	n/a	5	6	4	7	7	7	6	6	6.14286
67213	1	0	13	1	6	5	50	41	41	4	5	3	45	45	1	1	0	54	1	18	18	3	0	n/a	n/a	n/a	5	6	4	7	7	7	6	6	6.14286
67213	1	1	9	2	8	23	40	49	49	4	40	4	0	0	0	0	0	54	1	18	18	3	0	n/a	n/a	n/a	5	6	4	7	7	7	6	6	6.14286
67213	1	1	10	2	6	5	40	-19	19	3	40	3	0	0	0	0	0	54	1	18	18	3	0	n/a	n/a	n/a	5	6	4	7	7	7	6	6	6.14286
67213	1	0	16	1	4	2	10	-54	54	4	2	3	8	8	1	1	0	54	1	18	18	3	0	n/a	n/a	n/a	5	6	4	7	7	7	6	6	6.14286
67213	1	0	17	1	8	21	70	9	9	4	25	3	45	45	1	1	0	54	1	18	18	3	0	n/a	n/a	n/a	5	6	4	7	7	7	6	6	6.14286
67213	1	0	18	1	2	1	5	49	49	3	3	2	2	2	1	1	0	54	1	18	18	3	0	n/a	n/a	n/a	5	6	4	7	7	7	6	6	6.14286
67213	1	1	1	2	5	3	50	8	8	4	40	4	10	10	0	0	0	54	1	18	18	3	0	n/a	n/a	n/a	5	6	4	7	7	7	6	6	6.14286
67213	1	1	2	2	7	9	20	68	68	2	10	2	10	10	0	0	0	54	1	18	18	3	0	n/a	n/a	n/a	5	6	4	7	7	7	6	6	6.14286
67213	1	1	3	2	2	1	50	47	47	3	10	3	40	40	0	0	0	54	1	18	18	3	0	n/a	n/a	n/a	5	6	4	7	7	7	6	6	6.14286
67213	1	1	4	2	4	2	70	35	35	4	70	4	0	0	0	0	0	54	1	18	18	3	0	n/a	n/a	n/a	5	6	4	7	7	7	6	6	6.14286
67213	1	1	5	2	1	1	10	11	11	2	10	2	0	0	0	0	0	54	1	18	18	3	0	n/a	n/a	n/a	5	6	4	7	7	7	6	6	6.14286
67213	1	1	6	2	9	40	50	17	17	4	70	4	-20	-20	0	0	0	54	1	18	18	3	0	n/a	n/a	n/a	5	6	4	7	7	7	6	6	6.14286
67213	1	1	7	2	10	57	50	10	10	3	50	4	0	0	-1	1	0	54	1	18	18	3	0	n/a	n/a	n/a	5	6	4	7	7	7	6	6	6.14286
67213	1	1	8	2	3	2	10	-7	7	3	10	3	0	0	0	0	0	54	1	18	18	3	0	n/a	n/a	n/a	5	6	4	7	7	7	6	6	6.14286
67632	0	0	11	2	8	23	15	2	2	5	23	5	-8	8	0	0	1	58	1	2006	14	3	1	1	1	1	3	3	4	2	3	2	3	3	2.85714
67632	0	0	12	2	4	2	5	1	1	2	5	2	0	0	0	0	1	58	1	2006	14	3	1	1	1	1	3	3	4	2	3	2	3	3	2.85714
67632	0	0	13	2	7	9	5	9	9	1	5	1	0	0	0	0	1	58	1	2006	14	3	1	1	1	1	3	3	4	2	3	2	3	3	2.85714
67632	0	0	15	2	5	3	10	3	3	1	10	1	0	0	0	0	1	58	1	2006	14	3	1	1	1	1	3	3	4	2	3	2	3	3	2.85714
67632	0	0	20	2	3	2	5	1	1	1	5	1	0	0	0	0	1	58	1	2006	14	3	1	1	1	1	3	3	4	2	3	2	3	3	2.85714
67632	0	1	3	1	7	9	50	-2	2	5	9	5	41	41	0	0	1	58	1	2006	14	3	1	1	1	1	3	3	4	2	3	2	3	3	2.85714
67632	0	0	14	2	9	40	10	41	41	1	10	1	0	0	0	0	1	58	1	2006	14	3	1	1	1	1	3	3	4	2	3	2	3	3	2.85714
67632	0	0	19	2	1	1	3	59	59	1	3	1	0	0	0	0	1	58	1	2006	14	3	1	1	1	1	3	3	4	2	3	2	3	3	2.85714
67632	0	1	6	1	6	5	3	-33	33	5	5	5	-2	2	0	0	1	58	1	2006	14	3	1	1	1	1	3	3	4	2	3	2	3	3	2.85714
67632	0	1	7	1	9	39	6	-52	52	5	39	5	-33	33	0	0	1	58	1	2006	14	3	1	1	1	1	3	3	4	2	3	2	3	3	2.85714
67632	0	1	8	1	5	4	5	2	2	3	4	4	1	1	-1	-1	1	58	1	2006	14	3	1	1	1	1	3	3	4	2	3	2	3	3	2.85714
67632	0	1	9	1	1	1	3	9	9	3	1	3	2	2	0	0	1	58	1	2006	14	3	1	1	1	1	3	3	4	2	3	2	3	3	2.85714
67632	0	1	10	1	4	2	5	3	3	5	2	5	3	3	0	0	1	58	1	2006	14	3	1	1	1	1	3	3	4	2	3	2	3	3	2.85714
67632	0	0	16	2	10	57	10	3	3	1	50	1	-40	40	0	0	1	58	1	2006	14	3	1	1	1	1	3	3	4	2	3	2	3	3	2.85714
67632	0	0	17	2	6	5	20	7	7	1	10	1	10	10	0	0	1	58	1	2006	14	3	1	1	1	1	3	3	4	2	3	2	3	3	2.85714
67632	0	0	18	2	2	1	10	15	15	1	10	1	0	0	0	0	1	58	1	2006	14	3	1	1	1	1	3	3	4	2	3	2	3	3	2.85714
67632	0	1	1	1	2	1	2	-4	4	3	1	3	1	1	0	0	1	58	1	2006	14	3	1	1	1	1	3	3	4	2	3	2	3	3	2.85714
67632	0	1	2	1	10	57	5	-8	8	4	57	5	-52	52	-1	1	1	58	1	2006	14	3	1	1	1	1	3	3	4	2	3	2	3	3	2.85714
67632	0	1	4	1	8	21	80	-30	30	5	21	5	59	59	0	0	1	58	1	2006	14	3	1	1	1	1	3	3	4	2	3	2	3	3	2.85714
67632	0	1	5	1	3	1	10	-47	47	5	1	5	9	9	0	0	1	58	1	2006	14	3	1	1	1	1	3	3	4	2	3	2	3	3	2.85714
68209	1	1	2	2	2	1	25	14	14	3	25	3	0	0	0	0	1	30	0	NA	NA	3	1	0	n/a	n/a	6	5	2	4	4	3	2	5	3.57143
68209	1	0	13	1	4	2	30	2	2	3	10	3	20	20	0	0	1	30	0	NA	NA	3	1	0	n/a	n/a	6	5	2	4	4	3	2	5	3.57143
68209	1	1	3	2	1	1	10	14	14	2	10	2	0	0	0	0	1	30	0	NA	NA	3	1	0	n/a	n/a	6	5	2	4	4	3	2	5	3.57143
68209	1	1	1	2	5	3	40	28	28	5	40	5	0	0	0	0	1	30	0	NA	NA	3	1	0	n/a	n/a	6	5	2	4	4	3	2	5	3.57143
68209	1	0	12	1	1	1	15	1	1	4	10	4	5	5	0	0	1	30	0	NA	NA	3	1	0	n/a	n/a	6	5	2	4	4	3	2	5	3.57143
68209	1	1	10	2	4	2	15	10	10	3	10	3	5	5	0	0	1	30	0	NA	NA	3	1	0	n/a	n/a	6	5	2	4	4	3	2	5	3.57143
68209	1	1	6	2	10	57	50	31	31	5	60	5	-10	10	0	0	1	30	0	NA	NA	3	1	0	n/a	n/a	6	5	2	4	4	3	2	5	3.57143
68209	1	0	11	1	7	9	40	4	4	5	30	5	10	10	0	0	1	30	0	NA	NA	3	1	0	n/a	n/a	6	5	2	4	4	3	2	5	3.57143
68209	1	1	4	2	8	23	50	-19	19	5	50	5	0	0	0	0	1	30	0	NA	NA	3	1	0	n/a	n/a	6	5	2	4	4	3	2	5	3.57143
68209	1	1	5	2	9	40	35	-12	12	5	40	5	-5	5	0	0	1	30	0	NA	NA	3	1	0	n/a	n/a	6	5	2	4	4	3	2	5	3.57143
68209	1	0	16	1	6	5	15	9	9	3	15	3	0	0	0	0	1	30	0	NA	NA	3	1	0	n/a	n/a	6	5	2	4	4	3	2	5	3.57143
68209	1	0	14	1	5	4	5	24	24	3	5	3	0	0	0	0	1	30	0	NA	NA	3	1	0	n/a	n/a	6	5	2	4	4	3	2	5	3.57143
68209	1	1	8	2	7	9	60	8	8	5	35	5	25	25	0	0	1	30	0	NA	NA	3	1	0	n/a	n/a	6	5	2	4	4	3	2	5	3.57143
68209	1	1	9	2	3	2	10	13	13	4	10	5	0	0	-1	-1	1	30	0	NA	NA	3	1	0	n/a	n/a	6	5	2	4	4	3	2	5	3.57143
68209	1	0	20	1	10	57	45	37	37	5	60	5	-15	15	0	0	1	30	0	NA	NA	3	1	0	n/a	n/a	6	5	2	4	4	3	2	5	3.57143
68209	1	1	7	2	6	5	50	45	45	5	20	4	30	30	1	1	1	30	0	NA	NA	3	1	0	n/a	n/a	6	5	2	4	4	3	2	5	3.57143
68209	1	0	18	1	8	21	25	51	51	5	25	5	0	0	0	0	1	30	0	NA	NA	3	1	0	n/a	n/a	6	5	2	4	4	3	2	5	3.57143
68209	1	0	15	1	9	39	20	27	27	4	40	5	-20	20	-1	1	1	30	0	NA	NA	3	1	0	n/a	n/a	6	5	2	4	4	3	2	5	3.57143
68209	1	0	17	1	2	1	3	-5	5	2	3	2	0	0	0	0	1	30	0	NA	NA	3	1	0	n/a	n/a	6	5	2	4	4	3	2	5	3.57143
68209	1	0	19	1	3	1	15	-7	7	4	10	4	5	5	0	0	1	30	0	NA	NA	3	1	0	n/a	n/a	6	5	2	4	4	3	2	5	3.57143
68576	0	1	6	2	4	2	2	2	2	2	2	2	0	0	0	0	0	53	1	1995	25	4	1	1	1	1	4	3	1	2	3	2	1	3	2.14286
68576	0	0	18	1	1	1	3	4	4	2	1	2	2	2	0	0	0	53	1	1995	25	4	1	1	1	1	4	3	1	2	3	2	1	3	2.14286
68576	0	0	19	1	2	1	5	14	14	2	1	2	4	4	0	0	0	53	1	1995	25	4	1	1	1	1	4	3	1	2	3	2	1	3	2.14286
68576	0	0	17	1	7	9	45	28	28	5	10	5	35	35	0	0	0	53	1	1995	25	4	1	1	1	1	4	3	1	2	3	2	1	3	2.14286
68576	0	1	7	2	5	3	4	2	2	3	4	3	0	0	0	0	0	53	1	1995	25	4	1	1	1	1	4	3	1	2	3	2	1	3	2.14286
68576	0	1	8	2	7	9	12	35	35	4	12	5	0	0	-1	-1	0	53	1	1995	25	4	1	1	1	1	4	3	1	2	3	2	1	3	2.14286
68576	0	0	20	1	3	1	15	36	36	5	1	4	14	14	1	1	0	53	1	1995	25	4	1	1	1	1	4	3	1	2	3	2	1	3	2.14286
68576	0	1	5	2	3	2	8	39	39	5	5	4	3	3	1	1	0	53	1	1995	25	4	1	1	1	1	4	3	1	2	3	2	1	3	2.14286
68576	0	0	16	1	8	21	60	-35	35	5	20	5	40	40	0	0	0	53	1	1995	25	4	1	1	1	1	4	3	1	2	3	2	1	3	2.14286
68576	0	1	2	2	6	5	12	-50	50	2	10	2	2	2	0	0	0	53	1	1995	25	4	1	1	1	1	4	3	1	2	3	2	1	3	2.14286
68576	0	1	3	2	10	57	18	0	0	4	50	5	-32	32	-1	1	0	53	1	1995	25	4	1	1	1	1	4	3	1	2	3	2	1	3	2.14286
68576	0	1	4	2	9	40	60	1	1	5	50	5	10	10	0	0	0	53	1	1995	25	4	1	1	1	1	4	3	1	2	3	2	1	3	2.14286
68576	0	0	15	1	6	5	40	6	6	5	20	4	20	20	1	1	0	53	1	1995	25	4	1	1	1	1	4	3	1	2	3	2	1	3	2.14286
68576	0	0	14	1	9	39	4	0	0	2	30	2	-26	26	0	0	0	53	1	1995	25	4	1	1	1	1	4	3	1	2	3	2	1	3	2.14286
68576	0	1	1	2	8	23	5	1	1	4	20	5	-15	15	-1	1	0	53	1	1995	25	4	1	1	1	1	4	3	1	2	3	2	1	3	2.14286
68576	0	1	9	2	1	1	1	7	7	1	1	1	0	0	0	0	0	53	1	1995	25	4	1	1	1	1	4	3	1	2	3	2	1	3	2.14286
68576	0	0	12	1	10	57	7	3	3	2	30	3	-23	23	-1	1	0	53	1	1995	25	4	1	1	1	1	4	3	1	2	3	2	1	3	2.14286
68576	0	1	10	2	2	1	2	-18	18	2	2	1	0	0	1	1	0	53	1	1995	25	4	1	1	1	1	4	3	1	2	3	2	1	3	2.14286
68576	0	0	11	1	5	4	6	20	20	3	6	3	0	0	0	0	0	53	1	1995	25	4	1	1	1	1	4	3	1	2	3	2	1	3	2.14286
68576	0	0	13	1	4	2	30	-39	39	4	3	2	27	27	2	2	0	53	1	1995	25	4	1	1	1	1	4	3	1	2	3	2	1	3	2.14286
68673	1	1	1	1	3	1	7	3	3	5	1	5	6	6	0	0	1	43	1	2003	17	3	1	1	1	0	5	6	6	6	6	6	6	6	6
68673	1	1	5	1	1	1	4	0	0	2	1	2	3	3	0	0	1	43	1	2003	17	3	1	1	1	0	5	6	6	6	6	6	6	6	6
68673	1	1	2	1	7	9	2	6	6	2	9	5	-7	7	-3	3	1	43	1	2003	17	3	1	1	1	0	5	6	6	6	6	6	6	6	6
68673	1	1	3	1	6	5	6	38	38	4	5	4	1	1	0	0	1	43	1	2003	17	3	1	1	1	0	5	6	6	6	6	6	6	6	6
68673	1	1	4	1	10	57	8	-1	1	5	57	5	-49	49	0	0	1	43	1	2003	17	3	1	1	1	0	5	6	6	6	6	6	6	6	6
68673	1	1	9	1	4	2	40	1	1	5	2	2	38	38	3	3	1	43	1	2003	17	3	1	1	1	0	5	6	6	6	6	6	6	6	6
68673	1	1	6	1	2	1	1	-7	7	2	1	2	0	0	0	0	1	43	1	2003	17	3	1	1	1	0	5	6	6	6	6	6	6	6	6
68673	1	1	7	1	9	39	30	36	36	5	39	5	-9	9	0	0	1	43	1	2003	17	3	1	1	1	0	5	6	6	6	6	6	6	6	6
68673	1	1	8	1	5	4	3	-9	9	2	4	4	-1	1	-2	2	1	43	1	2003	17	3	1	1	1	0	5	6	6	6	6	6	6	6	6
68673	1	0	20	2	6	5	20	-49	49	5	5	5	15	15	0	0	1	43	1	2003	17	3	1	1	1	0	5	6	6	6	6	6	6	6	6
68673	1	0	12	2	9	40	35	1	1	5	35	5	0	0	0	0	1	43	1	2003	17	3	1	1	1	0	5	6	6	6	6	6	6	6	6
68673	1	0	13	2	7	9	25	34	34	5	10	5	15	15	0	0	1	43	1	2003	17	3	1	1	1	0	5	6	6	6	6	6	6	6	6
68673	1	0	14	2	4	2	15	3	3	5	1	2	14	14	3	3	1	43	1	2003	17	3	1	1	1	0	5	6	6	6	6	6	6	6	6
68673	1	0	11	2	2	1	35	13	13	4	10	2	25	25	2	2	1	43	1	2003	17	3	1	1	1	0	5	6	6	6	6	6	6	6	6
68673	1	0	16	2	1	1	2	12	12	3	2	2	0	0	1	1	1	43	1	2003	17	3	1	1	1	0	5	6	6	6	6	6	6	6	6
68673	1	0	17	2	8	23	40	15	15	5	25	5	15	15	0	0	1	43	1	2003	17	3	1	1	1	0	5	6	6	6	6	6	6	6	6
68673	1	1	10	1	8	21	57	16	16	5	21	5	36	36	0	0	1	43	1	2003	17	3	1	1	1	0	5	6	6	6	6	6	6	6	6
68673	1	0	15	2	10	57	40	17	17	5	50	5	-10	10	0	0	1	43	1	2003	17	3	1	1	1	0	5	6	6	6	6	6	6	6	6
68673	1	0	19	2	5	3	15	-5	5	5	3	5	12	12	0	0	1	43	1	2003	17	3	1	1	1	0	5	6	6	6	6	6	6	6	6
[truncated: 1,141 more rows]

## Sheet: Key
Experimental condition	Detailed	GPs received information about the algorithm
	no_information	GPs did not receive information about the algorithm
Vignette order		The order of presentation of each vignette
Vignette_set		Whether the vignette belonged to Set 1 or 2
Vignette_ID		Identification code for each vignette
QCancer_risk_score		The probability of cancer estimated by QCancer for each vignette
GP_Estimate_Initial		The initial probability of cancer estimated by the GP for a vignette, before the presentation of the QCancer risk score
Referral_initial		The initial rating of the GP on the 1-5 referral scale from 'highly unlikely' to 'highly likely', before the presentation of the QCancer risk score
GP_Estimate_Final		The probability of cancer estimated by the GP for a vignette, after the presentation of the QCancer risk score
Referral_Final		The rating of the GP on the 1-5 referral scale from 'highly unlikely' to 'highly likely', after the presentation of the QCancer risk score
GP_Estimate_change		The difference between the initial and final GP estimates
Adj_Est_change		The difference between the initial and final GP estimates signed so that positive values indicate changes consistent with the algorithm (the final estimate is closer to the algorithm than the initial estimate) and negative values indicate changes inconsistent with the algorithm.
Change_referral		The difference between the GP's initial and final ratings on the 1-5 referral scale
Adj_Change_referral		The difference between the GP's initial and final ratings on the 1-5 referral scale signed so that positive values indicate changes consistent with the algorithm and negative values indicate changes inconsistent with the algorithm
GP_age		Age of the GP in years
qual_year		Year of GP qualification
qual_n_years		Years since GP qualification (2020-year of qualification)
Confidence		Ratings on a 1-4 scale in response to the question: “In general, how confident do you feel when assessing patients with symptoms that might indicate cancer?” (1=I seldom feel confident / 2=I feel confident sometimes / 3=I feel confident most of the time / 4=I always feel confident)
alg_aware		"Are you aware of any cancer risk algorithms that are being used in clinical practice to calculate a patient’s current risk of cancer (aka 'cancer risk calculators')?" (1=Yes, 0=No)
alg_available		"Are they available in the electronic health record that you use in your practice?" (1=Yes, 0=No)
which_algorithm		If the answer to "alg_available" was yes, "Which of the following (if any) cancer risk algorithms do you have in your practice?" (1=QCancer, 2=C the Signs, 3=QCancer & C the Signs, 4=QCancer & RAT, 5=Other)
alg_usage		"How often do you use them?" (2=always / 1=sometimes / 0=never)
alg_feelings		“In general, how do you feel about having cancer risk calculators in clinical practice?” Rating scale with two anchor labels from Very negative (1) to Very positive (9). All participants answered this question
alg_disp_q_1		"I found the algorithm’s risk estimates helpful." 7-point rating scale: 1 (strongly disagree), 2 (disagree), 3 (slightly disagree), 4 (neither disagree nor agree), 5 (slightly agree), 6 (agree), 7 (strongly agree).
alg_disp_q_2		"I think that the algorithm’s estimates were accurate." 7-point rating scale: 1 (strongly disagree), 2 (disagree), 3 (slightly disagree), 4 (neither disagree nor agree), 5 (slightly agree), 6 (agree), 7 (strongly agree).
alg_disp_q_3		"I felt irritated when receiving the algorithm’s estimates." 7-point rating scale: 1 (strongly disagree), 2 (disagree), 3 (slightly disagree), 4 (neither disagree nor agree), 5 (slightly agree), 6 (agree), 7 (strongly agree) (reverse-scored)
alg_disp_q_4		"I was happy to receive the algorithm’s estimates." 7-point rating scale: 1 (strongly disagree), 2 (disagree), 3 (slightly disagree), 4 (neither disagree nor agree), 5 (slightly agree), 6 (agree), 7 (strongly agree).
alg_disp_q_5		"I was frustrated when receiving the algorithm’s estimates." 7-point rating scale: 1 (strongly disagree), 2 (disagree), 3 (slightly disagree), 4 (neither disagree nor agree), 5 (slightly agree), 6 (agree), 7 (strongly agree). (reverse-scored)
alg_disp_q_6		"I felt more confident in my referral decisions, having received the algorithm’s estimates." 7-point rating scale: 1 (strongly disagree), 2 (disagree), 3 (slightly disagree), 4 (neither disagree nor agree), 5 (slightly agree), 6 (agree), 7 (strongly agree).
alg_disp_q_7		"I feel appreciative having access to the algorithm’s estimates." 7-point rating scale: 1 (strongly disagree), 2 (disagree), 3 (slightly disagree), 4 (neither disagree nor agree), 5 (slightly agree), 6 (agree), 7 (strongly agree).
ADQ_mean		Mean score on the Algorithm Disposition Questionnaire
