# Supplementary material for: Using cancer risk algorithms to improve risk estimates and referral decisions
Source: Commun Med (Lond). 2022 Jan 10;2:2. doi: 10.1038/s43856-021-00069-1 (PMC9053195; doi:10.1038/s43856-021-00069-1)
Supplement: Supplementary file 2 — Supplementary Data 2 [file 43856_2021_69_MOESM2_ESM.xlsx]

## Sheet: Sheet1
GP_code	Vignette_ID	Vignette_order	Qcancer_risk_score	GP_Estimate_Initial	Difference_GP_estimate_Initial_minus_Qcancer	Absolute_Difference_GP_estimate_Initial_minus_Qcancer
10081	1	17	1	2	1	1
10081	2	20	1	5	4	4
10081	3	16	1	15	14	14
10081	4	19	2	4	2	2
10081	5	14	4	40	36	36
10081	6	13	5	20	15	15
10081	7	18	9	3	-6	6
10081	8	15	21	35	14	14
10081	9	12	39	50	11	11
10081	10	11	57	13	-44	44
10081	11	8	1	1	0	0
10081	12	7	1	8	7	7
10081	13	1	2	40	38	38
10081	14	4	2	15	13	13
10081	15	10	3	5	2	2
10081	16	5	5	50	45	45
10081	17	9	9	7	-2	2
10081	18	6	23	35	12	12
10081	19	3	40	68	28	28
10081	20	2	57	15	-42	42
11174	1	11	1	10	9	9
11174	2	17	1	30	29	29
11174	3	12	1	30	29	29
11174	4	20	2	70	68	68
11174	5	16	4	50	46	46
11174	6	13	5	30	25	25
11174	7	14	9	45	36	36
11174	8	18	21	90	69	69
11174	9	19	39	5	-34	34
11174	10	15	57	90	33	33
11174	11	8	1	5	4	4
11174	12	10	1	2	1	1
11174	13	7	2	30	28	28
11174	14	5	2	15	13	13
11174	15	9	3	67	64	64
11174	16	2	5	20	15	15
11174	17	1	9	50	41	41
11174	18	3	23	78	55	55
11174	19	4	40	40	0	0
11174	20	6	57	20	-37	37
11225	1	7	1	1	0	0
11225	2	2	1	8	7	7
11225	3	3	1	8	7	7
11225	4	1	2	8	6	6
11225	5	8	4	12	8	8
11225	6	4	5	4	-1	1
11225	7	5	9	6	-3	3
11225	8	10	21	40	19	19
11225	9	9	39	15	-24	24
11225	10	6	57	12	-45	45
11225	11	18	1	2	1	1
11225	12	13	1	2	1	1
11225	13	16	2	8	6	6
11225	14	14	2	8	6	6
11225	15	19	3	8	5	5
11225	16	12	5	25	20	20
11225	17	15	9	10	1	1
11225	18	17	23	12	-11	11
11225	19	20	40	20	-20	20
11225	20	11	57	15	-42	42
11288	1	7	1	1	0	0
11288	2	4	1	1	0	0
11288	3	10	1	8	7	7
11288	4	2	2	20	18	18
11288	5	6	4	15	11	11
11288	6	8	5	10	5	5
11288	7	5	9	15	6	6
11288	8	3	21	60	39	39
11288	9	1	39	10	-29	29
11288	10	9	57	60	3	3
11288	11	19	1	6	5	5
11288	12	18	1	2	1	1
11288	13	11	2	1	-1	1
11288	14	12	2	8	6	6
11288	15	13	3	4	1	1
11288	16	20	5	10	5	5
11288	17	16	9	25	16	16
11288	18	14	23	75	52	52
11288	19	17	40	30	-10	10
11288	20	15	57	60	3	3
11861	1	7	1	5	4	4
11861	2	5	1	5	4	4
11861	3	4	1	25	24	24
11861	4	2	2	25	23	23
11861	5	9	4	30	26	26
11861	6	1	5	25	20	20
11861	7	10	9	35	26	26
11861	8	8	21	50	29	29
11861	9	3	39	5	-34	34
11861	10	6	57	10	-47	47
11861	11	19	1	2	1	1
11861	12	14	1	10	9	9
11861	13	13	2	20	18	18
11861	14	18	2	5	3	3
11861	15	11	3	25	22	22
11861	16	17	5	10	5	5
11861	17	20	9	8	-1	1
11861	18	16	23	15	-8	8
11861	19	15	40	30	-10	10
11861	20	12	57	8	-49	49
11961	1	4	1	2	1	1
11961	2	10	1	2	1	1
11961	3	8	1	10	9	9
11961	4	5	2	5	3	3
11961	5	3	4	10	6	6
11961	6	9	5	5	0	0
11961	7	6	9	30	21	21
11961	8	7	21	60	39	39
11961	9	1	39	10	-29	29
11961	10	2	57	30	-27	27
11961	11	17	1	1	0	0
11961	12	14	1	5	4	4
11961	13	15	2	5	3	3
11961	14	12	2	5	3	3
11961	15	16	3	10	7	7
11961	16	18	5	5	0	0
11961	17	13	9	30	21	21
11961	18	19	23	20	-3	3
11961	19	20	40	50	10	10
11961	20	11	57	30	-27	27
12373	1	8	1	5	4	4
12373	2	2	1	10	9	9
12373	3	5	1	40	39	39
12373	4	4	2	10	8	8
12373	5	9	4	20	16	16
12373	6	3	5	25	20	20
12373	7	10	9	20	11	11
12373	8	6	21	70	49	49
12373	9	7	39	30	-9	9
12373	10	1	57	20	-37	37
12373	11	12	1	5	4	4
12373	12	15	1	2	1	1
12373	13	19	2	50	48	48
12373	14	14	2	15	13	13
12373	15	17	3	35	32	32
12373	16	20	5	20	15	15
12373	17	13	9	30	21	21
12373	18	11	23	20	-3	3
12373	19	16	40	40	0	0
12373	20	18	57	30	-27	27
12481	1	12	1	2	1	1
12481	2	15	1	1	0	0
12481	3	16	1	10	9	9
12481	4	17	2	2	0	0
12481	5	11	4	40	36	36
12481	6	20	5	20	15	15
12481	7	13	9	50	41	41
12481	8	18	21	60	39	39
12481	9	14	39	20	-19	19
12481	10	19	57	3	-54	54
12481	11	8	1	1	0	0
12481	12	2	1	1	0	0
12481	13	5	2	3	1	1
12481	14	6	2	1	-1	1
12481	15	9	3	5	2	2
12481	16	4	5	40	35	35
12481	17	1	9	40	31	31
12481	18	3	23	40	17	17
12481	19	7	40	5	-35	35
12481	20	10	57	20	-37	37
12635	1	8	1	3	2	2
12635	2	10	1	25	24	24
12635	3	3	1	30	29	29
12635	4	6	2	8	6	6
12635	5	9	4	20	16	16
12635	6	7	5	5	0	0
12635	7	5	9	60	51	51
12635	8	1	21	50	29	29
12635	9	2	39	30	-9	9
12635	10	4	57	20	-37	37
12635	11	20	1	2	1	1
12635	12	17	1	3	2	2
12635	13	12	2	15	13	13
12635	14	15	2	5	3	3
12635	15	13	3	5	2	2
12635	16	16	5	15	10	10
12635	17	18	9	30	21	21
12635	18	19	23	20	-3	3
12635	19	11	40	15	-25	25
12635	20	14	57	15	-42	42
13782	1	15	1	1	0	0
13782	2	17	1	3	2	2
13782	3	20	1	4	3	3
13782	4	14	2	25	23	23
13782	5	16	4	3	-1	1
13782	6	13	5	50	45	45
13782	7	19	9	25	16	16
13782	8	12	21	60	39	39
13782	9	18	39	10	-29	29
13782	10	11	57	3	-54	54
13782	11	10	1	1	0	0
13782	12	5	1	5	4	4
13782	13	9	2	3	1	1
13782	14	4	2	5	3	3
13782	15	1	3	30	27	27
13782	16	2	5	10	5	5
13782	17	8	9	5	-4	4
13782	18	7	23	40	17	17
13782	19	3	40	15	-25	25
13782	20	6	57	40	-17	17
15368	1	14	1	1	0	0
15368	2	17	1	10	9	9
15368	3	20	1	35	34	34
15368	4	12	2	5	3	3
15368	5	11	4	30	26	26
15368	6	13	5	30	25	25
15368	7	19	9	40	31	31
15368	8	16	21	50	29	29
15368	9	15	39	3	-36	36
15368	10	18	57	40	-17	17
15368	11	2	1	1	0	0
15368	12	10	1	1	0	0
15368	13	9	2	40	38	38
15368	14	5	2	5	3	3
15368	15	4	3	5	2	2
15368	16	8	5	25	20	20
15368	17	3	9	5	-4	4
15368	18	1	23	20	-3	3
15368	19	6	40	3	-37	37
15368	20	7	57	20	-37	37
15806	1	1	1	7	6	6
15806	2	6	1	8	7	7
15806	3	4	1	12	11	11
15806	4	9	2	5	3	3
15806	5	5	4	5	1	1
15806	6	8	5	7	2	2
15806	7	7	9	10	1	1
15806	8	10	21	8	-13	13
15806	9	3	39	8	-31	31
15806	10	2	57	20	-37	37
15806	11	11	1	5	4	4
15806	12	17	1	6	5	5
15806	13	15	2	6	4	4
15806	14	20	2	4	2	2
15806	15	19	3	15	12	12
15806	16	16	5	7	2	2
15806	17	14	9	8	-1	1
15806	18	18	23	7	-16	16
15806	19	12	40	10	-30	30
15806	20	13	57	30	-27	27
17080	1	11	1	2	1	1
17080	2	14	1	10	9	9
17080	3	17	1	40	39	39
17080	4	16	2	10	8	8
17080	5	20	4	10	6	6
17080	6	13	5	60	55	55
17080	7	19	9	50	41	41
17080	8	12	21	70	49	49
17080	9	18	39	60	21	21
17080	10	15	57	50	-7	7
17080	11	7	1	5	4	4
17080	12	1	1	10	9	9
17080	13	8	2	60	58	58
17080	14	5	2	70	68	68
17080	15	6	3	70	67	67
17080	16	4	5	80	75	75
17080	17	9	9	30	21	21
17080	18	2	23	70	47	47
17080	19	3	40	70	30	30
17080	20	10	57	60	3	3
17518	1	15	1	10	9	9
17518	2	20	1	20	19	19
17518	3	14	1	40	39	39
17518	4	13	2	20	18	18
17518	5	17	4	15	11	11
17518	6	11	5	20	15	15
17518	7	16	9	10	1	1
17518	8	19	21	60	39	39
17518	9	12	39	50	11	11
17518	10	18	57	10	-47	47
17518	11	10	1	5	4	4
17518	12	9	1	25	24	24
17518	13	2	2	40	38	38
17518	14	1	2	15	13	13
17518	15	8	3	15	12	12
17518	16	6	5	60	55	55
17518	17	7	9	20	11	11
17518	18	4	23	75	52	52
17518	19	5	40	45	5	5
17518	20	3	57	3	-54	54
18471	1	11	1	20	19	19
18471	2	19	1	20	19	19
18471	3	17	1	50	49	49
18471	4	20	2	45	43	43
18471	5	14	4	30	26	26
18471	6	18	5	40	35	35
18471	7	15	9	45	36	36
18471	8	12	21	40	19	19
18471	9	16	39	50	11	11
18471	10	13	57	40	-17	17
18471	11	8	1	5	4	4
18471	12	6	1	5	4	4
18471	13	4	2	20	18	18
18471	14	5	2	15	13	13
18471	15	10	3	20	17	17
18471	16	7	5	40	35	35
18471	17	3	9	10	1	1
18471	18	1	23	50	27	27
18471	19	2	40	40	0	0
18471	20	9	57	10	-47	47
19800	1	6	1	5	4	4
19800	2	1	1	5	4	4
19800	3	7	1	35	34	34
19800	4	8	2	5	3	3
19800	5	4	4	20	16	16
19800	6	10	5	25	20	20
19800	7	9	9	20	11	11
19800	8	3	21	60	39	39
19800	9	2	39	10	-29	29
19800	10	5	57	50	-7	7
19800	11	19	1	5	4	4
19800	12	12	1	5	4	4
19800	13	17	2	40	38	38
19800	14	20	2	1	-1	1
19800	15	13	3	20	17	17
19800	16	14	5	25	20	20
19800	17	11	9	5	-4	4
19800	18	18	23	60	37	37
19800	19	15	40	50	10	10
19800	20	16	57	20	-37	37
20008	1	11	1	8	7	7
20008	2	19	1	5	4	4
20008	3	17	1	40	39	39
20008	4	20	2	7	5	5
20008	5	14	4	5	1	1
20008	6	15	5	10	5	5
20008	7	13	9	10	1	1
20008	8	12	21	80	59	59
20008	9	16	39	15	-24	24
20008	10	18	57	5	-52	52
20008	11	2	1	5	4	4
20008	12	3	1	40	39	39
20008	13	4	2	50	48	48
20008	14	6	2	5	3	3
20008	15	10	3	20	17	17
20008	16	5	5	30	25	25
20008	17	8	9	5	-4	4
20008	18	9	23	70	47	47
20008	19	7	40	10	-30	30
20008	20	1	57	50	-7	7
20192	1	18	1	3	2	2
20192	2	14	1	2	1	1
20192	3	11	1	15	14	14
20192	4	20	2	1	-1	1
20192	5	19	4	5	1	1
20192	6	17	5	20	15	15
20192	7	16	9	10	1	1
20192	8	15	21	45	24	24
20192	9	12	39	5	-34	34
20192	10	13	57	45	-12	12
20192	11	7	1	1	0	0
20192	12	5	1	2	1	1
20192	13	10	2	3	1	1
20192	14	3	2	1	-1	1
20192	15	1	3	3	0	0
20192	16	6	5	25	20	20
20192	17	2	9	1	-8	8
20192	18	4	23	50	27	27
20192	19	9	40	60	20	20
20192	20	8	57	10	-47	47
21045	1	12	1	8	7	7
21045	2	17	1	10	9	9
21045	3	18	1	15	14	14
21045	4	11	2	8	6	6
21045	5	13	4	8	4	4
21045	6	19	5	25	20	20
21045	7	14	9	8	-1	1
21045	8	16	21	40	19	19
21045	9	20	39	20	-19	19
21045	10	15	57	30	-27	27
21045	11	3	1	2	1	1
21045	12	1	1	20	19	19
21045	13	4	2	30	28	28
21045	14	5	2	5	3	3
21045	15	6	3	8	5	5
21045	16	8	5	25	20	20
21045	17	9	9	30	21	21
21045	18	2	23	40	17	17
21045	19	10	40	30	-10	10
21045	20	7	57	2	-55	55
21214	1	19	1	5	4	4
21214	2	13	1	2	1	1
21214	3	17	1	15	14	14
21214	4	11	2	5	3	3
21214	5	20	4	20	16	16
21214	6	12	5	10	5	5
21214	7	15	9	10	1	1
21214	8	16	21	20	-1	1
21214	9	18	39	40	1	1
21214	10	14	57	4	-53	53
21214	11	7	1	2	1	1
21214	12	2	1	2	1	1
21214	13	9	2	35	33	33
21214	14	1	2	1	-1	1
21214	15	5	3	40	37	37
21214	16	4	5	80	75	75
21214	17	10	9	2	-7	7
21214	18	8	23	50	27	27
21214	19	6	40	20	-20	20
21214	20	3	57	60	3	3
21444	1	8	1	1	0	0
21444	2	9	1	4	3	3
21444	3	10	1	8	7	7
21444	4	7	2	5	3	3
21444	5	1	4	20	16	16
21444	6	5	5	10	5	5
21444	7	4	9	4	-5	5
21444	8	6	21	30	9	9
21444	9	3	39	40	1	1
21444	10	2	57	30	-27	27
21444	11	18	1	2	1	1
21444	12	15	1	20	19	19
21444	13	12	2	3	1	1
21444	14	14	2	4	2	2
21444	15	16	3	2	-1	1
21444	16	19	5	18	13	13
21444	17	17	9	7	-2	2
21444	18	11	23	30	7	7
21444	19	13	40	5	-35	35
21444	20	20	57	6	-51	51
21529	1	11	1	3	2	2
21529	2	15	1	5	4	4
21529	3	14	1	5	4	4
21529	4	16	2	30	28	28
21529	5	13	4	15	11	11
21529	6	17	5	4	-1	1
21529	7	19	9	20	11	11
21529	8	18	21	40	19	19
21529	9	12	39	20	-19	19
21529	10	20	57	50	-7	7
21529	11	9	1	5	4	4
21529	12	5	1	50	49	49
21529	13	8	2	30	28	28
21529	14	2	2	10	8	8
21529	15	4	3	30	27	27
21529	16	1	5	30	25	25
21529	17	3	9	10	1	1
21529	18	10	23	50	27	27
21529	19	7	40	40	0	0
21529	20	6	57	30	-27	27
21734	1	11	1	8	7	7
21734	2	12	1	5	4	4
21734	3	13	1	15	14	14
21734	4	20	2	1	-1	1
21734	5	15	4	20	16	16
21734	6	18	5	15	10	10
21734	7	16	9	8	-1	1
21734	8	14	21	75	54	54
21734	9	19	39	40	1	1
21734	10	17	57	15	-42	42
21734	11	7	1	2	1	1
21734	12	2	1	1	0	0
21734	13	5	2	6	4	4
21734	14	1	2	5	3	3
21734	15	10	3	18	15	15
21734	16	9	5	15	10	10
21734	17	4	9	40	31	31
21734	18	8	23	50	27	27
21734	19	3	40	60	20	20
21734	20	6	57	40	-17	17
21783	1	7	1	2	1	1
21783	2	3	1	6	5	5
21783	3	9	1	30	29	29
21783	4	10	2	3	1	1
21783	5	2	4	15	11	11
21783	6	5	5	25	20	20
21783	7	1	9	10	1	1
21783	8	8	21	50	29	29
21783	9	6	39	25	-14	14
21783	10	4	57	8	-49	49
21783	11	11	1	6	5	5
21783	12	12	1	10	9	9
21783	13	16	2	15	13	13
21783	14	14	2	15	13	13
21783	15	19	3	20	17	17
21783	16	17	5	15	10	10
21783	17	13	9	12	3	3
21783	18	20	23	50	27	27
21783	19	15	40	15	-25	25
21783	20	18	57	5	-52	52
22443	1	11	1	1	0	0
22443	2	15	1	1	0	0
22443	3	20	1	40	39	39
22443	4	12	2	5	3	3
22443	5	14	4	5	1	1
22443	6	16	5	10	5	5
22443	7	13	9	10	1	1
22443	8	18	21	50	29	29
22443	9	19	39	20	-19	19
22443	10	17	57	5	-52	52
22443	11	8	1	2	1	1
22443	12	3	1	1	0	0
22443	13	5	2	15	13	13
22443	14	2	2	3	1	1
22443	15	7	3	5	2	2
22443	16	1	5	20	15	15
22443	17	10	9	2	-7	7
22443	18	9	23	65	42	42
22443	19	6	40	40	0	0
22443	20	4	57	3	-54	54
22753	1	6	1	3	2	2
22753	2	8	1	3	2	2
22753	3	4	1	25	24	24
22753	4	3	2	5	3	3
22753	5	1	4	30	26	26
22753	6	7	5	10	5	5
22753	7	9	9	5	-4	4
22753	8	2	21	30	9	9
22753	9	5	39	10	-29	29
22753	10	10	57	15	-42	42
22753	11	14	1	2	1	1
22753	12	11	1	5	4	4
22753	13	19	2	15	13	13
22753	14	16	2	2	0	0
22753	15	12	3	15	12	12
22753	16	15	5	30	25	25
22753	17	13	9	2	-7	7
22753	18	20	23	30	7	7
22753	19	18	40	30	-10	10
22753	20	17	57	15	-42	42
23522	1	18	1	2	1	1
23522	2	12	1	2	1	1
23522	3	16	1	20	19	19
23522	4	11	2	50	48	48
23522	5	13	4	50	46	46
23522	6	17	5	2	-3	3
23522	7	14	9	20	11	11
23522	8	20	21	60	39	39
23522	9	15	39	20	-19	19
23522	10	19	57	1	-56	56
23522	11	3	1	1	0	0
23522	12	9	1	5	4	4
23522	13	4	2	40	38	38
23522	14	8	2	10	8	8
23522	15	10	3	5	2	2
23522	16	6	5	60	55	55
23522	17	5	9	10	1	1
23522	18	7	23	60	37	37
23522	19	1	40	40	0	0
23522	20	2	57	20	-37	37
24513	1	20	1	2	1	1
24513	2	14	1	2	1	1
24513	3	13	1	10	9	9
24513	4	17	2	10	8	8
24513	5	12	4	10	6	6
24513	6	18	5	25	20	20
24513	7	16	9	15	6	6
24513	8	19	21	20	-1	1
24513	9	11	39	25	-14	14
24513	10	15	57	30	-27	27
24513	11	7	1	10	9	9
24513	12	1	1	5	4	4
24513	13	6	2	40	38	38
24513	14	5	2	40	38	38
24513	15	10	3	10	7	7
24513	16	9	5	25	20	20
24513	17	2	9	20	11	11
24513	18	8	23	20	-3	3
24513	19	4	40	50	10	10
24513	20	3	57	20	-37	37
25029	1	4	1	2	1	1
25029	2	7	1	1	0	0
25029	3	5	1	40	39	39
25029	4	8	2	2	0	0
25029	5	6	4	15	11	11
25029	6	1	5	50	45	45
25029	7	3	9	40	31	31
25029	8	9	21	50	29	29
25029	9	10	39	15	-24	24
25029	10	2	57	6	-51	51
25029	11	11	1	4	3	3
25029	12	17	1	30	29	29
25029	13	13	2	10	8	8
25029	14	14	2	10	8	8
25029	15	18	3	5	2	2
25029	16	20	5	15	10	10
25029	17	12	9	6	-3	3
25029	18	15	23	30	7	7
25029	19	19	40	45	5	5
25029	20	16	57	15	-42	42
25734	1	16	1	5	4	4
25734	2	17	1	2	1	1
25734	3	18	1	10	9	9
25734	4	13	2	15	13	13
25734	5	19	4	5	1	1
25734	6	15	5	15	10	10
25734	7	14	9	15	6	6
25734	8	12	21	40	19	19
25734	9	11	39	20	-19	19
25734	10	20	57	2	-55	55
25734	11	5	1	1	0	0
25734	12	1	1	4	3	3
25734	13	9	2	50	48	48
25734	14	3	2	4	2	2
25734	15	6	3	20	17	17
25734	16	4	5	30	25	25
25734	17	10	9	20	11	11
25734	18	2	23	70	47	47
25734	19	8	40	50	10	10
25734	20	7	57	2	-55	55
26347	1	12	1	2	1	1
26347	2	11	1	3	2	2
26347	3	13	1	4	3	3
26347	4	15	2	5	3	3
26347	5	14	4	25	21	21
26347	6	17	5	3	-2	2
26347	7	16	9	6	-3	3
26347	8	20	21	45	24	24
26347	9	19	39	50	11	11
26347	10	18	57	14	-43	43
26347	11	8	1	2	1	1
26347	12	6	1	4	3	3
26347	13	1	2	10	8	8
26347	14	10	2	4	2	2
26347	15	5	3	8	5	5
26347	16	7	5	18	13	13
26347	17	9	9	6	-3	3
26347	18	4	23	80	57	57
26347	19	2	40	35	-5	5
26347	20	3	57	10	-47	47
26366	1	2	1	5	4	4
26366	2	1	1	3	2	2
26366	3	4	1	15	14	14
26366	4	3	2	3	1	1
26366	5	7	4	2	-2	2
26366	6	10	5	1	-4	4
26366	7	8	9	3	-6	6
26366	8	9	21	33	12	12
26366	9	6	39	2	-37	37
26366	10	5	57	1	-56	56
26366	11	19	1	0	-1	1
26366	12	16	1	5	4	4
26366	13	14	2	8	6	6
26366	14	18	2	1	-1	1
26366	15	20	3	10	7	7
26366	16	15	5	3	-2	2
26366	17	17	9	2	-7	7
26366	18	12	23	4	-19	19
26366	19	13	40	5	-35	35
26366	20	11	57	1	-56	56
26683	1	17	1	5	4	4
26683	2	18	1	5	4	4
26683	3	19	1	10	9	9
26683	4	12	2	2	0	0
26683	5	11	4	5	1	1
26683	6	15	5	10	5	5
26683	7	20	9	30	21	21
26683	8	14	21	50	29	29
26683	9	13	39	15	-24	24
26683	10	16	57	5	-52	52
26683	11	9	1	1	0	0
26683	12	2	1	2	1	1
26683	13	6	2	40	38	38
26683	14	4	2	5	3	3
26683	15	10	3	2	-1	1
26683	16	7	5	20	15	15
26683	17	8	9	25	16	16
26683	18	5	23	50	27	27
26683	19	1	40	40	0	0
26683	20	3	57	80	23	23
26802	1	7	1	2	1	1
26802	2	9	1	5	4	4
26802	3	2	1	50	49	49
26802	4	8	2	6	4	4
26802	5	6	4	20	16	16
26802	6	10	5	5	0	0
26802	7	5	9	50	41	41
26802	8	4	21	60	39	39
26802	9	1	39	30	-9	9
26802	10	3	57	10	-47	47
26802	11	16	1	3	2	2
26802	12	15	1	2	1	1
26802	13	19	2	10	8	8
26802	14	13	2	5	3	3
26802	15	11	3	20	17	17
26802	16	12	5	20	15	15
26802	17	17	9	7	-2	2
26802	18	14	23	30	7	7
26802	19	18	40	15	-25	25
26802	20	20	57	15	-42	42
27092	1	6	1	15	14	14
27092	2	5	1	15	14	14
27092	3	4	1	50	49	49
27092	4	2	2	20	18	18
27092	5	9	4	30	26	26
27092	6	3	5	50	45	45
27092	7	7	9	50	41	41
27092	8	8	21	50	29	29
27092	9	10	39	50	11	11
27092	10	1	57	15	-42	42
27092	11	20	1	8	7	7
27092	12	19	1	10	9	9
27092	13	17	2	30	28	28
27092	14	13	2	40	38	38
27092	15	12	3	50	47	47
27092	16	18	5	30	25	25
27092	17	14	9	25	16	16
27092	18	16	23	60	37	37
27092	19	15	40	50	10	10
27092	20	11	57	10	-47	47
27383	1	5	1	4	3	3
27383	2	9	1	25	24	24
27383	3	7	1	25	24	24
27383	4	1	2	40	38	38
27383	5	4	4	10	6	6
27383	6	3	5	20	15	15
27383	7	2	9	50	41	41
27383	8	6	21	10	-11	11
27383	9	10	39	40	1	1
27383	10	8	57	10	-47	47
27383	11	11	1	2	1	1
27383	12	15	1	10	9	9
27383	13	13	2	40	38	38
27383	14	19	2	5	3	3
27383	15	14	3	5	2	2
27383	16	16	5	20	15	15
27383	17	18	9	10	1	1
27383	18	12	23	50	27	27
27383	19	20	40	40	0	0
27383	20	17	57	5	-52	52
27387	1	2	1	1	0	0
27387	2	3	1	5	4	4
27387	3	9	1	28	27	27
27387	4	6	2	3	1	1
27387	5	1	4	5	1	1
27387	6	10	5	15	10	10
27387	7	4	9	8	-1	1
27387	8	5	21	50	29	29
27387	9	7	39	20	-19	19
27387	10	8	57	40	-17	17
27387	11	15	1	2	1	1
27387	12	14	1	5	4	4
27387	13	17	2	5	3	3
27387	14	12	2	4	2	2
27387	15	16	3	10	7	7
27387	16	11	5	40	35	35
27387	17	20	9	20	11	11
27387	18	18	23	20	-3	3
27387	19	19	40	60	20	20
27387	20	13	57	3	-54	54
28203	1	17	1	1	0	0
28203	2	14	1	2	1	1
28203	3	13	1	25	24	24
28203	4	19	2	2	0	0
28203	5	18	4	10	6	6
28203	6	11	5	2	-3	3
28203	7	20	9	15	6	6
28203	8	15	21	25	4	4
28203	9	16	39	20	-19	19
28203	10	12	57	15	-42	42
28203	11	8	1	1	0	0
28203	12	1	1	2	1	1
28203	13	3	2	20	18	18
28203	14	10	2	2	0	0
28203	15	4	3	5	2	2
28203	16	6	5	25	20	20
28203	17	2	9	2	-7	7
28203	18	5	23	20	-3	3
28203	19	9	40	30	-10	10
28203	20	7	57	15	-42	42
29277	1	8	1	10	9	9
29277	2	3	1	5	4	4
29277	3	1	1	40	39	39
29277	4	2	2	30	28	28
29277	5	5	4	15	11	11
29277	6	6	5	20	15	15
29277	7	4	9	15	6	6
29277	8	9	21	60	39	39
29277	9	10	39	60	21	21
29277	10	7	57	20	-37	37
29277	11	11	1	15	14	14
29277	12	20	1	5	4	4
29277	13	19	2	5	3	3
29277	14	17	2	5	3	3
29277	15	18	3	15	12	12
29277	16	13	5	30	25	25
29277	17	12	9	25	16	16
29277	18	14	23	25	2	2
29277	19	16	40	30	-10	10
29277	20	15	57	10	-47	47
29594	1	1	1	2	1	1
29594	2	9	1	5	4	4
29594	3	8	1	23	22	22
29594	4	6	2	4	2	2
29594	5	3	4	10	6	6
29594	6	5	5	15	10	10
29594	7	4	9	15	6	6
29594	8	2	21	45	24	24
29594	9	10	39	20	-19	19
29594	10	7	57	15	-42	42
29594	11	11	1	2	1	1
29594	12	19	1	8	7	7
29594	13	13	2	15	13	13
29594	14	20	2	10	8	8
29594	15	15	3	20	17	17
29594	16	12	5	20	15	15
29594	17	17	9	40	31	31
29594	18	16	23	50	27	27
29594	19	18	40	25	-15	15
29594	20	14	57	30	-27	27
29822	1	10	1	2	1	1
29822	2	2	1	2	1	1
29822	3	4	1	35	34	34
29822	4	5	2	5	3	3
29822	5	9	4	5	1	1
29822	6	8	5	10	5	5
29822	7	1	9	40	31	31
29822	8	7	21	60	39	39
29822	9	6	39	20	-19	19
29822	10	3	57	40	-17	17
29822	11	12	1	1	0	0
29822	12	14	1	10	9	9
29822	13	20	2	60	58	58
29822	14	15	2	5	3	3
29822	15	17	3	30	27	27
29822	16	19	5	15	10	10
29822	17	13	9	5	-4	4
29822	18	18	23	5	-18	18
29822	19	16	40	10	-30	30
29822	20	11	57	60	3	3
30078	1	8	1	30	29	29
30078	2	9	1	30	29	29
30078	3	5	1	70	69	69
30078	4	4	2	70	68	68
30078	5	10	4	30	26	26
30078	6	3	5	90	85	85
30078	7	1	9	90	81	81
30078	8	2	21	100	79	79
30078	9	7	39	60	21	21
30078	10	6	57	50	-7	7
30078	11	19	1	20	19	19
30078	12	20	1	10	9	9
30078	13	11	2	20	18	18
30078	14	15	2	20	18	18
30078	15	13	3	20	17	17
30078	16	12	5	60	55	55
30078	17	14	9	90	81	81
30078	18	18	23	40	17	17
30078	19	17	40	20	-20	20
30078	20	16	57	10	-47	47
31048	1	17	1	5	4	4
31048	2	15	1	3	2	2
31048	3	20	1	15	14	14
31048	4	11	2	10	8	8
31048	5	18	4	50	46	46
31048	6	14	5	15	10	10
31048	7	19	9	20	11	11
31048	8	13	21	30	9	9
31048	9	12	39	20	-19	19
31048	10	16	57	30	-27	27
31048	11	7	1	20	19	19
31048	12	10	1	10	9	9
31048	13	2	2	10	8	8
31048	14	8	2	10	8	8
31048	15	3	3	10	7	7
31048	16	1	5	30	25	25
31048	17	4	9	15	6	6
31048	18	5	23	10	-13	13
31048	19	6	40	30	-10	10
31048	20	9	57	40	-17	17
32105	1	6	1	5	4	4
32105	2	1	1	7	6	6
32105	3	5	1	50	49	49
32105	4	4	2	10	8	8
32105	5	8	4	12	8	8
32105	6	7	5	15	10	10
32105	7	10	9	8	-1	1
32105	8	9	21	50	29	29
32105	9	3	39	60	21	21
32105	10	2	57	45	-12	12
32105	11	18	1	5	4	4
32105	12	20	1	10	9	9
32105	13	13	2	10	8	8
32105	14	19	2	5	3	3
32105	15	16	3	5	2	2
32105	16	17	5	8	3	3
32105	17	11	9	35	26	26
32105	18	14	23	30	7	7
32105	19	12	40	7	-33	33
32105	20	15	57	32	-25	25
32891	1	6	1	1	0	0
32891	2	8	1	30	29	29
32891	3	1	1	3	2	2
32891	4	5	2	5	3	3
32891	5	4	4	15	11	11
32891	6	3	5	5	0	0
32891	7	2	9	10	1	1
32891	8	10	21	70	49	49
32891	9	9	39	40	1	1
32891	10	7	57	3	-54	54
32891	11	16	1	3	2	2
32891	12	19	1	3	2	2
32891	13	20	2	30	28	28
32891	14	14	2	10	8	8
32891	15	12	3	60	57	57
32891	16	11	5	70	65	65
32891	17	18	9	10	1	1
32891	18	15	23	40	17	17
32891	19	17	40	40	0	0
32891	20	13	57	10	-47	47
33363	1	12	1	10	9	9
33363	2	14	1	5	4	4
33363	3	19	1	40	39	39
33363	4	13	2	20	18	18
33363	5	11	4	40	36	36
33363	6	20	5	20	15	15
33363	7	17	9	40	31	31
33363	8	15	21	50	29	29
33363	9	18	39	30	-9	9
33363	10	16	57	30	-27	27
33363	11	4	1	10	9	9
33363	12	3	1	40	39	39
33363	13	7	2	50	48	48
33363	14	5	2	10	8	8
33363	15	8	3	40	37	37
33363	16	10	5	50	45	45
33363	17	9	9	30	21	21
33363	18	1	23	60	37	37
33363	19	2	40	60	20	20
33363	20	6	57	40	-17	17
33939	1	3	1	2	1	1
33939	2	6	1	2	1	1
33939	3	10	1	18	17	17
33939	4	7	2	3	1	1
33939	5	2	4	25	21	21
33939	6	8	5	35	30	30
33939	7	1	9	12	3	3
33939	8	9	21	50	29	29
33939	9	4	39	43	4	4
33939	10	5	57	42	-15	15
33939	11	16	1	1	0	0
33939	12	11	1	4	3	3
33939	13	19	2	5	3	3
33939	14	17	2	7	5	5
33939	15	18	3	18	15	15
33939	16	14	5	23	18	18
33939	17	15	9	36	27	27
33939	18	12	23	36	13	13
33939	19	20	40	49	9	9
33939	20	13	57	3	-54	54
34641	1	1	1	5	4	4
34641	2	10	1	10	9	9
34641	3	6	1	30	29	29
34641	4	4	2	5	3	3
34641	5	5	4	3	-1	1
34641	6	7	5	30	25	25
34641	7	9	9	20	11	11
34641	8	3	21	40	19	19
34641	9	2	39	10	-29	29
34641	10	8	57	20	-37	37
34641	11	11	1	30	29	29
34641	12	20	1	10	9	9
34641	13	19	2	5	3	3
34641	14	12	2	10	8	8
34641	15	14	3	30	27	27
34641	16	16	5	50	45	45
34641	17	17	9	30	21	21
34641	18	18	23	10	-13	13
34641	19	15	40	60	20	20
34641	20	13	57	20	-37	37
35789	1	6	1	1	0	0
35789	2	3	1	15	14	14
35789	3	1	1	20	19	19
35789	4	10	2	3	1	1
35789	5	5	4	20	16	16
35789	6	8	5	30	25	25
35789	7	4	9	30	21	21
35789	8	9	21	30	9	9
35789	9	7	39	5	-34	34
35789	10	2	57	5	-52	52
35789	11	17	1	2	1	1
35789	12	19	1	2	1	1
35789	13	13	2	15	13	13
35789	14	20	2	10	8	8
35789	15	12	3	20	17	17
35789	16	15	5	15	10	10
35789	17	11	9	2	-7	7
35789	18	16	23	5	-18	18
35789	19	14	40	15	-25	25
35789	20	18	57	10	-47	47
36126	1	6	1	10	9	9
36126	2	9	1	5	4	4
36126	3	10	1	60	59	59
36126	4	8	2	15	13	13
36126	5	2	4	45	41	41
36126	6	4	5	30	25	25
36126	7	3	9	45	36	36
36126	8	7	21	80	59	59
36126	9	1	39	40	1	1
36126	10	5	57	35	-22	22
36126	11	17	1	20	19	19
36126	12	18	1	5	4	4
36126	13	16	2	5	3	3
36126	14	12	2	20	18	18
36126	15	19	3	65	62	62
36126	16	13	5	60	55	55
36126	17	20	9	40	31	31
36126	18	14	23	40	17	17
36126	19	11	40	60	20	20
36126	20	15	57	50	-7	7
36841	1	12	1	2	1	1
36841	2	11	1	5	4	4
36841	3	20	1	4	3	3
36841	4	18	2	2	0	0
36841	5	17	4	6	2	2
36841	6	16	5	40	35	35
36841	7	15	9	4	-5	5
36841	8	14	21	60	39	39
36841	9	19	39	12	-27	27
36841	10	13	57	10	-47	47
36841	11	7	1	5	4	4
36841	12	10	1	4	3	3
36841	13	8	2	3	1	1
36841	14	9	2	3	1	1
36841	15	6	3	10	7	7
36841	16	1	5	4	-1	1
36841	17	2	9	6	-3	3
36841	18	4	23	40	17	17
36841	19	5	40	30	-10	10
36841	20	3	57	9	-48	48
37826	1	7	1	5	4	4
37826	2	10	1	10	9	9
37826	3	8	1	5	4	4
37826	4	9	2	15	13	13
37826	5	2	4	1	-3	3
37826	6	1	5	20	15	15
37826	7	3	9	4	-5	5
37826	8	6	21	50	29	29
37826	9	5	39	30	-9	9
37826	10	4	57	4	-53	53
37826	11	14	1	1	0	0
37826	12	11	1	8	7	7
37826	13	20	2	15	13	13
37826	14	12	2	3	1	1
37826	15	17	3	3	0	0
37826	16	15	5	15	10	10
37826	17	19	9	12	3	3
37826	18	16	23	18	-5	5
37826	19	13	40	12	-28	28
37826	20	18	57	17	-40	40
38310	1	6	1	10	9	9
38310	2	3	1	2	1	1
38310	3	4	1	20	19	19
38310	4	9	2	3	1	1
38310	5	7	4	5	1	1
38310	6	10	5	15	10	10
38310	7	2	9	30	21	21
38310	8	8	21	60	39	39
38310	9	1	39	30	-9	9
38310	10	5	57	10	-47	47
38310	11	20	1	5	4	4
38310	12	12	1	1	0	0
38310	13	17	2	2	0	0
38310	14	14	2	3	1	1
38310	15	11	3	10	7	7
38310	16	16	5	10	5	5
38310	17	15	9	60	51	51
38310	18	18	23	20	-3	3
38310	19	19	40	50	10	10
38310	20	13	57	35	-22	22
38523	1	10	1	3	2	2
38523	2	7	1	5	4	4
38523	3	9	1	20	19	19
38523	4	4	2	5	3	3
38523	5	5	4	15	11	11
38523	6	6	5	40	35	35
38523	7	1	9	50	41	41
38523	8	3	21	90	69	69
38523	9	8	39	40	1	1
38523	10	2	57	70	13	13
38523	11	15	1	3	2	2
38523	12	11	1	5	4	4
38523	13	13	2	20	18	18
38523	14	18	2	10	8	8
38523	15	16	3	20	17	17
38523	16	17	5	50	45	45
38523	17	14	9	40	31	31
38523	18	19	23	40	17	17
38523	19	20	40	50	10	10
38523	20	12	57	50	-7	7
38842	1	2	1	5	4	4
38842	2	4	1	2	1	1
38842	3	8	1	10	9	9
38842	4	3	2	3	1	1
38842	5	7	4	10	6	6
38842	6	6	5	10	5	5
38842	7	5	9	20	11	11
38842	8	1	21	60	39	39
38842	9	9	39	15	-24	24
38842	10	10	57	40	-17	17
38842	11	12	1	1	0	0
38842	12	11	1	5	4	4
38842	13	19	2	5	3	3
38842	14	20	2	5	3	3
38842	15	16	3	30	27	27
38842	16	13	5	5	0	0
38842	17	14	9	7	-2	2
38842	18	17	23	20	-3	3
38842	19	15	40	15	-25	25
38842	20	18	57	40	-17	17
39052	1	15	1	2	1	1
39052	2	16	1	4	3	3
39052	3	18	1	33	32	32
39052	4	14	2	6	4	4
39052	5	19	4	1	-3	3
39052	6	20	5	3	-2	2
39052	7	11	9	7	-2	2
39052	8	13	21	56	35	35
39052	9	17	39	7	-32	32
39052	10	12	57	22	-35	35
39052	11	8	1	1	0	0
39052	12	7	1	2	1	1
39052	13	3	2	1	-1	1
39052	14	2	2	22	20	20
39052	15	5	3	22	19	19
39052	16	9	5	22	17	17
39052	17	10	9	5	-4	4
39052	18	6	23	37	14	14
39052	19	1	40	45	5	5
39052	20	4	57	8	-49	49
40376	1	20	1	2	1	1
40376	2	12	1	2	1	1
40376	3	14	1	20	19	19
40376	4	19	2	40	38	38
40376	5	13	4	10	6	6
40376	6	17	5	50	45	45
40376	7	15	9	40	31	31
40376	8	18	21	20	-1	1
40376	9	11	39	40	1	1
40376	10	16	57	20	-37	37
40376	11	4	1	1	0	0
40376	12	5	1	5	4	4
40376	13	1	2	30	28	28
40376	14	10	2	40	38	38
40376	15	3	3	10	7	7
40376	16	9	5	50	45	45
40376	17	6	9	5	-4	4
40376	18	7	23	50	27	27
40376	19	2	40	50	10	10
40376	20	8	57	30	-27	27
40932	1	2	1	5	4	4
40932	2	5	1	20	19	19
40932	3	7	1	30	29	29
40932	4	6	2	45	43	43
40932	5	1	4	15	11	11
40932	6	8	5	45	40	40
40932	7	3	9	30	21	21
40932	8	10	21	60	39	39
40932	9	4	39	40	1	1
40932	10	9	57	30	-27	27
40932	11	12	1	15	14	14
40932	12	13	1	5	4	4
40932	13	14	2	15	13	13
40932	14	15	2	5	3	3
40932	15	17	3	15	12	12
40932	16	19	5	25	20	20
40932	17	20	9	10	1	1
40932	18	11	23	20	-3	3
40932	19	16	40	25	-15	15
40932	20	18	57	25	-32	32
41646	1	11	1	6	5	5
41646	2	15	1	1	0	0
41646	3	18	1	25	24	24
41646	4	14	2	35	33	33
41646	5	17	4	14	10	10
41646	6	19	5	12	7	7
41646	7	12	9	6	-3	3
41646	8	16	21	45	24	24
41646	9	13	39	9	-30	30
41646	10	20	57	8	-49	49
41646	11	3	1	2	1	1
41646	12	10	1	4	3	3
41646	13	7	2	5	3	3
41646	14	9	2	6	4	4
41646	15	5	3	50	47	47
41646	16	6	5	56	51	51
41646	17	1	9	40	31	31
41646	18	2	23	8	-15	15
41646	19	8	40	12	-28	28
41646	20	4	57	23	-34	34
43293	1	12	1	3	2	2
43293	2	19	1	15	14	14
43293	3	13	1	10	9	9
43293	4	20	2	5	3	3
43293	5	17	4	25	21	21
43293	6	11	5	5	0	0
43293	7	14	9	20	11	11
43293	8	18	21	30	9	9
43293	9	16	39	50	11	11
43293	10	15	57	20	-37	37
43293	11	8	1	3	2	2
43293	12	6	1	3	2	2
43293	13	9	2	10	8	8
43293	14	5	2	10	8	8
43293	15	10	3	5	2	2
43293	16	2	5	50	45	45
43293	17	7	9	20	11	11
43293	18	3	23	25	2	2
43293	19	1	40	40	0	0
43293	20	4	57	20	-37	37
43463	1	13	1	2	1	1
43463	2	12	1	5	4	4
43463	3	16	1	9	8	8
43463	4	20	2	1	-1	1
43463	5	14	4	6	2	2
43463	6	19	5	4	-1	1
43463	7	15	9	7	-2	2
43463	8	11	21	40	19	19
43463	9	18	39	50	11	11
43463	10	17	57	15	-42	42
43463	11	6	1	1	0	0
43463	12	4	1	3	2	2
43463	13	8	2	20	18	18
43463	14	5	2	2	0	0
43463	15	3	3	5	2	2
43463	16	2	5	25	20	20
43463	17	1	9	50	41	41
43463	18	9	23	50	27	27
43463	19	10	40	40	0	0
43463	20	7	57	15	-42	42
45846	1	3	1	4	3	3
45846	2	2	1	3	2	2
45846	3	4	1	8	7	7
45846	4	8	2	3	1	1
45846	5	7	4	35	31	31
45846	6	9	5	35	30	30
45846	7	1	9	15	6	6
45846	8	6	21	35	14	14
45846	9	10	39	25	-14	14
45846	10	5	57	15	-42	42
45846	11	17	1	10	9	9
45846	12	14	1	4	3	3
45846	13	18	2	2	0	0
45846	14	12	2	5	3	3
45846	15	20	3	5	2	2
45846	16	19	5	35	30	30
45846	17	16	9	25	16	16
45846	18	11	23	35	12	12
45846	19	13	40	25	-15	15
45846	20	15	57	25	-32	32
46315	1	6	1	1	0	0
46315	2	5	1	2	1	1
46315	3	1	1	5	4	4
46315	4	9	2	40	38	38
46315	5	8	4	30	26	26
46315	6	7	5	40	35	35
46315	7	4	9	40	31	31
46315	8	10	21	40	19	19
46315	9	2	39	20	-19	19
46315	10	3	57	40	-17	17
46315	11	15	1	3	2	2
46315	12	16	1	3	2	2
46315	13	17	2	2	0	0
46315	14	14	2	3	1	1
46315	15	11	3	5	2	2
46315	16	19	5	3	-2	2
46315	17	18	9	5	-4	4
46315	18	13	23	10	-13	13
46315	19	12	40	15	-25	25
46315	20	20	57	40	-17	17
46346	1	20	1	40	39	39
46346	2	14	1	20	19	19
46346	3	13	1	50	49	49
46346	4	11	2	50	48	48
46346	5	12	4	90	86	86
46346	6	18	5	80	75	75
46346	7	17	9	80	71	71
46346	8	15	21	100	79	79
46346	9	16	39	90	51	51
46346	10	19	57	40	-17	17
46346	11	3	1	15	14	14
46346	12	8	1	3	2	2
46346	13	9	2	20	18	18
46346	14	5	2	30	28	28
46346	15	1	3	70	67	67
46346	16	6	5	90	85	85
46346	17	2	9	20	11	11
46346	18	7	23	70	47	47
46346	19	10	40	30	-10	10
46346	20	4	57	70	13	13
47281	1	20	1	2	1	1
47281	2	17	1	3	2	2
47281	3	14	1	35	34	34
47281	4	11	2	12	10	10
47281	5	19	4	12	8	8
47281	6	15	5	52	47	47
47281	7	16	9	41	32	32
47281	8	18	21	25	4	4
47281	9	13	39	45	6	6
47281	10	12	57	15	-42	42
47281	11	1	1	15	14	14
47281	12	5	1	20	19	19
47281	13	6	2	12	10	10
47281	14	4	2	8	6	6
47281	15	10	3	20	17	17
47281	16	9	5	20	15	15
47281	17	8	9	30	21	21
47281	18	3	23	70	47	47
47281	19	7	40	15	-25	25
47281	20	2	57	12	-45	45
47342	1	8	1	1	0	0
47342	2	10	1	1	0	0
47342	3	6	1	30	29	29
47342	4	3	2	5	3	3
47342	5	2	4	5	1	1
47342	6	4	5	30	25	25
47342	7	9	9	60	51	51
47342	8	1	21	40	19	19
47342	9	7	39	20	-19	19
47342	10	5	57	30	-27	27
47342	11	12	1	5	4	4
47342	12	15	1	20	19	19
47342	13	14	2	30	28	28
47342	14	16	2	5	3	3
47342	15	20	3	10	7	7
47342	16	17	5	20	15	15
47342	17	19	9	40	31	31
47342	18	11	23	30	7	7
47342	19	13	40	30	-10	10
47342	20	18	57	20	-37	37
48007	1	11	1	2	1	1
48007	2	16	1	6	5	5
48007	3	12	1	12	11	11
48007	4	15	2	4	2	2
48007	5	18	4	22	18	18
48007	6	19	5	7	2	2
48007	7	17	9	36	27	27
48007	8	20	21	50	29	29
48007	9	14	39	35	-4	4
48007	10	13	57	40	-17	17
48007	11	8	1	5	4	4
48007	12	9	1	7	6	6
48007	13	6	2	75	73	73
48007	14	10	2	5	3	3
48007	15	7	3	35	32	32
48007	16	3	5	44	39	39
48007	17	1	9	25	16	16
48007	18	4	23	60	37	37
48007	19	2	40	50	10	10
48007	20	5	57	20	-37	37
48521	1	19	1	1	0	0
48521	2	18	1	2	1	1
48521	3	13	1	5	4	4
48521	4	15	2	6	4	4
48521	5	14	4	10	6	6
48521	6	17	5	8	3	3
48521	7	12	9	20	11	11
48521	8	16	21	55	34	34
48521	9	11	39	70	31	31
48521	10	20	57	20	-37	37
48521	11	5	1	15	14	14
48521	12	3	1	10	9	9
48521	13	8	2	10	8	8
48521	14	7	2	1	-1	1
48521	15	4	3	5	2	2
48521	16	10	5	15	10	10
48521	17	9	9	45	36	36
48521	18	1	23	30	7	7
48521	19	6	40	50	10	10
48521	20	2	57	30	-27	27
48967	1	7	1	10	9	9
48967	2	4	1	10	9	9
48967	3	5	1	25	24	24
48967	4	1	2	5	3	3
48967	5	2	4	25	21	21
48967	6	8	5	5	0	0
48967	7	9	9	15	6	6
48967	8	6	21	50	29	29
48967	9	10	39	12	-27	27
48967	10	3	57	8	-49	49
48967	11	20	1	7	6	6
48967	12	14	1	1	0	0
48967	13	11	2	5	3	3
48967	14	19	2	2	0	0
48967	15	13	3	4	1	1
48967	16	15	5	8	3	3
48967	17	18	9	25	16	16
48967	18	12	23	45	22	22
48967	19	17	40	15	-25	25
48967	20	16	57	12	-45	45
49436	1	8	1	3	2	2
49436	2	9	1	1	0	0
49436	3	10	1	8	7	7
49436	4	1	2	5	3	3
49436	5	2	4	6	2	2
49436	6	4	5	35	30	30
49436	7	6	9	20	11	11
49436	8	7	21	15	-6	6
49436	9	3	39	10	-29	29
49436	10	5	57	25	-32	32
49436	11	20	1	1	0	0
49436	12	15	1	3	2	2
49436	13	18	2	5	3	3
49436	14	12	2	3	1	1
49436	15	17	3	10	7	7
49436	16	13	5	40	35	35
49436	17	19	9	30	21	21
49436	18	14	23	10	-13	13
49436	19	11	40	8	-32	32
49436	20	16	57	3	-54	54
49632	1	17	1	2	1	1
49632	2	11	1	2	1	1
49632	3	19	1	40	39	39
49632	4	14	2	3	1	1
49632	5	12	4	15	11	11
49632	6	20	5	10	5	5
49632	7	13	9	10	1	1
49632	8	16	21	60	39	39
49632	9	18	39	25	-14	14
49632	10	15	57	15	-42	42
49632	11	3	1	5	4	4
49632	12	1	1	10	9	9
49632	13	7	2	10	8	8
49632	14	8	2	5	3	3
49632	15	6	3	35	32	32
49632	16	5	5	30	25	25
49632	17	2	9	45	36	36
49632	18	9	23	40	17	17
49632	19	4	40	40	0	0
49632	20	10	57	10	-47	47
50288	1	20	1	5	4	4
50288	2	16	1	8	7	7
50288	3	17	1	8	7	7
50288	4	15	2	5	3	3
50288	5	19	4	15	11	11
50288	6	11	5	30	25	25
50288	7	14	9	25	16	16
50288	8	12	21	25	4	4
50288	9	13	39	35	-4	4
50288	10	18	57	15	-42	42
50288	11	10	1	6	5	5
50288	12	2	1	5	4	4
50288	13	5	2	20	18	18
50288	14	4	2	5	3	3
50288	15	9	3	5	2	2
50288	16	1	5	40	35	35
50288	17	7	9	5	-4	4
50288	18	6	23	40	17	17
50288	19	3	40	10	-30	30
50288	20	8	57	20	-37	37
51467	1	6	1	3	2	2
51467	2	4	1	2	1	1
51467	3	3	1	8	7	7
51467	4	2	2	2	0	0
51467	5	10	4	25	21	21
51467	6	5	5	10	5	5
51467	7	1	9	10	1	1
51467	8	8	21	70	49	49
51467	9	9	39	30	-9	9
51467	10	7	57	6	-51	51
51467	11	18	1	2	1	1
51467	12	13	1	1	0	0
51467	13	12	2	30	28	28
51467	14	11	2	6	4	4
51467	15	15	3	20	17	17
51467	16	14	5	20	15	15
51467	17	19	9	20	11	11
51467	18	16	23	50	27	27
51467	19	20	40	40	0	0
51467	20	17	57	20	-37	37
51640	1	9	1	2	1	1
51640	2	3	1	15	14	14
51640	3	4	1	30	29	29
51640	4	2	2	4	2	2
51640	5	6	4	1	-3	3
51640	6	7	5	6	1	1
51640	7	10	9	45	36	36
51640	8	5	21	30	9	9
51640	9	1	39	40	1	1
51640	10	8	57	6	-51	51
51640	11	20	1	20	19	19
51640	12	13	1	2	1	1
51640	13	12	2	3	1	1
51640	14	14	2	1	-1	1
51640	15	11	3	10	7	7
51640	16	16	5	9	4	4
51640	17	15	9	3	-6	6
51640	18	17	23	9	-14	14
51640	19	18	40	20	-20	20
51640	20	19	57	9	-48	48
51780	1	18	1	2	1	1
51780	2	11	1	10	9	9
51780	3	13	1	5	4	4
51780	4	17	2	2	0	0
51780	5	16	4	20	16	16
51780	6	12	5	20	15	15
51780	7	14	9	5	-4	4
51780	8	19	21	40	19	19
51780	9	20	39	10	-29	29
51780	10	15	57	1	-56	56
51780	11	10	1	5	4	4
51780	12	6	1	10	9	9
51780	13	7	2	20	18	18
51780	14	8	2	5	3	3
51780	15	1	3	40	37	37
51780	16	9	5	40	35	35
51780	17	3	9	20	11	11
51780	18	4	23	40	17	17
51780	19	5	40	40	0	0
51780	20	2	57	5	-52	52
52709	1	6	1	1	0	0
52709	2	7	1	10	9	9
52709	3	9	1	10	9	9
52709	4	5	2	6	4	4
52709	5	3	4	10	6	6
52709	6	10	5	15	10	10
52709	7	8	9	10	1	1
52709	8	1	21	40	19	19
52709	9	2	39	15	-24	24
52709	10	4	57	40	-17	17
52709	11	18	1	4	3	3
52709	12	17	1	5	4	4
52709	13	20	2	8	6	6
52709	14	16	2	3	1	1
52709	15	15	3	35	32	32
52709	16	19	5	25	20	20
52709	17	13	9	30	21	21
52709	18	11	23	10	-13	13
52709	19	12	40	25	-15	15
52709	20	14	57	15	-42	42
54194	1	6	1	5	4	4
54194	2	1	1	15	14	14
54194	3	9	1	17	16	16
54194	4	3	2	8	6	6
54194	5	2	4	20	16	16
54194	6	5	5	18	13	13
54194	7	4	9	15	6	6
54194	8	7	21	15	-6	6
54194	9	8	39	12	-27	27
54194	10	10	57	3	-54	54
54194	11	20	1	6	5	5
54194	12	12	1	10	9	9
54194	13	13	2	20	18	18
54194	14	15	2	4	2	2
54194	15	17	3	5	2	2
54194	16	14	5	15	10	10
54194	17	18	9	4	-5	5
54194	18	16	23	8	-15	15
54194	19	11	40	10	-30	30
54194	20	19	57	8	-49	49
54354	1	13	1	3	2	2
54354	2	12	1	2	1	1
54354	3	16	1	8	7	7
54354	4	14	2	15	13	13
54354	5	11	4	10	6	6
54354	6	18	5	25	20	20
54354	7	20	9	35	26	26
54354	8	19	21	25	4	4
54354	9	15	39	18	-21	21
54354	10	17	57	10	-47	47
54354	11	8	1	10	9	9
54354	12	1	1	15	14	14
54354	13	4	2	20	18	18
54354	14	3	2	3	1	1
54354	15	10	3	5	2	2
54354	16	9	5	15	10	10
54354	17	5	9	10	1	1
54354	18	7	23	60	37	37
54354	19	6	40	30	-10	10
54354	20	2	57	20	-37	37
54918	1	9	1	5	4	4
54918	2	8	1	15	14	14
54918	3	2	1	30	29	29
54918	4	10	2	15	13	13
54918	5	4	4	50	46	46
54918	6	7	5	12	7	7
54918	7	6	9	25	16	16
54918	8	1	21	50	29	29
54918	9	3	39	30	-9	9
54918	10	5	57	40	-17	17
54918	11	12	1	15	14	14
54918	12	14	1	5	4	4
54918	13	18	2	35	33	33
54918	14	16	2	25	23	23
54918	15	19	3	30	27	27
54918	16	17	5	25	20	20
54918	17	13	9	25	16	16
54918	18	11	23	30	7	7
54918	19	15	40	25	-15	15
54918	20	20	57	20	-37	37
55352	1	11	1	5	4	4
55352	2	17	1	8	7	7
55352	3	12	1	12	11	11
55352	4	15	2	10	8	8
55352	5	16	4	15	11	11
55352	6	13	5	3	-2	2
55352	7	20	9	35	26	26
55352	8	19	21	60	39	39
55352	9	18	39	50	11	11
55352	10	14	57	20	-37	37
55352	11	4	1	3	2	2
55352	12	2	1	8	7	7
55352	13	5	2	15	13	13
55352	14	6	2	5	3	3
55352	15	10	3	22	19	19
55352	16	8	5	40	35	35
55352	17	7	9	25	16	16
55352	18	9	23	35	12	12
55352	19	1	40	40	0	0
55352	20	3	57	50	-7	7
55629	1	14	1	8	7	7
55629	2	17	1	5	4	4
55629	3	20	1	25	24	24
55629	4	11	2	3	1	1
55629	5	16	4	30	26	26
55629	6	13	5	40	35	35
55629	7	15	9	25	16	16
55629	8	19	21	45	24	24
55629	9	18	39	30	-9	9
55629	10	12	57	6	-51	51
55629	11	2	1	1	0	0
55629	12	8	1	15	14	14
55629	13	1	2	8	6	6
55629	14	5	2	10	8	8
55629	15	10	3	5	2	2
55629	16	6	5	40	35	35
55629	17	9	9	20	11	11
55629	18	7	23	35	12	12
55629	19	4	40	70	30	30
55629	20	3	57	15	-42	42
55746	1	3	1	2	1	1
55746	2	6	1	2	1	1
55746	3	10	1	5	4	4
55746	4	7	2	30	28	28
55746	5	8	4	15	11	11
55746	6	2	5	20	15	15
55746	7	9	9	30	21	21
55746	8	4	21	40	19	19
55746	9	5	39	40	1	1
55746	10	1	57	50	-7	7
55746	11	12	1	1	0	0
55746	12	16	1	4	3	3
55746	13	13	2	10	8	8
55746	14	11	2	4	2	2
55746	15	14	3	10	7	7
55746	16	15	5	8	3	3
55746	17	20	9	10	1	1
55746	18	17	23	4	-19	19
55746	19	18	40	30	-10	10
55746	20	19	57	40	-17	17
55898	1	15	1	1	0	0
55898	2	19	1	5	4	4
55898	3	16	1	3	2	2
55898	4	17	2	3	1	1
55898	5	11	4	3	-1	1
55898	6	18	5	1	-4	4
55898	7	12	9	8	-1	1
55898	8	14	21	40	19	19
55898	9	13	39	18	-21	21
55898	10	20	57	25	-32	32
55898	11	2	1	5	4	4
55898	12	9	1	15	14	14
55898	13	6	2	10	8	8
55898	14	10	2	3	1	1
55898	15	1	3	50	47	47
55898	16	3	5	45	40	40
55898	17	4	9	6	-3	3
55898	18	5	23	15	-8	8
55898	19	8	40	40	0	0
55898	20	7	57	50	-7	7
56544	1	18	1	2	1	1
56544	2	11	1	5	4	4
56544	3	19	1	8	7	7
56544	4	20	2	2	0	0
56544	5	14	4	15	11	11
56544	6	16	5	12	7	7
56544	7	15	9	4	-5	5
56544	8	17	21	25	4	4
56544	9	12	39	20	-19	19
56544	10	13	57	30	-27	27
56544	11	8	1	5	4	4
56544	12	10	1	2	1	1
56544	13	2	2	4	2	2
56544	14	3	2	6	4	4
56544	15	9	3	20	17	17
56544	16	6	5	35	30	30
56544	17	1	9	10	1	1
56544	18	4	23	10	-13	13
56544	19	5	40	15	-25	25
56544	20	7	57	15	-42	42
56843	1	16	1	5	4	4
56843	2	15	1	5	4	4
56843	3	11	1	20	19	19
56843	4	13	2	1	-1	1
56843	5	12	4	5	1	1
56843	6	19	5	15	10	10
56843	7	20	9	30	21	21
56843	8	14	21	40	19	19
56843	9	17	39	40	1	1
56843	10	18	57	20	-37	37
56843	11	2	1	1	0	0
56843	12	9	1	1	0	0
56843	13	8	2	5	3	3
56843	14	1	2	20	18	18
56843	15	7	3	40	37	37
56843	16	3	5	30	25	25
56843	17	4	9	10	1	1
56843	18	10	23	40	17	17
56843	19	5	40	40	0	0
56843	20	6	57	10	-47	47
58089	1	2	1	3	2	2
58089	2	3	1	2	1	1
58089	3	6	1	8	7	7
58089	4	4	2	40	38	38
58089	5	7	4	2	-2	2
58089	6	5	5	5	0	0
58089	7	8	9	15	6	6
58089	8	10	21	45	24	24
58089	9	1	39	10	-29	29
58089	10	9	57	3	-54	54
58089	11	11	1	2	1	1
58089	12	17	1	2	1	1
58089	13	20	2	20	18	18
58089	14	19	2	2	0	0
58089	15	13	3	14	11	11
58089	16	12	5	10	5	5
58089	17	16	9	2	-7	7
58089	18	15	23	6	-17	17
58089	19	14	40	8	-32	32
58089	20	18	57	15	-42	42
59059	1	10	1	2	1	1
59059	2	5	1	10	9	9
59059	3	8	1	70	69	69
59059	4	3	2	15	13	13
59059	5	2	4	55	51	51
59059	6	9	5	55	50	50
59059	7	1	9	25	16	16
59059	8	4	21	60	39	39
59059	9	7	39	35	-4	4
59059	10	6	57	15	-42	42
59059	11	14	1	10	9	9
59059	12	13	1	10	9	9
59059	13	16	2	50	48	48
59059	14	20	2	15	13	13
59059	15	11	3	35	32	32
59059	16	19	5	55	50	50
59059	17	18	9	15	6	6
59059	18	12	23	40	17	17
59059	19	17	40	25	-15	15
59059	20	15	57	5	-52	52
59632	1	15	1	1	0	0
59632	2	19	1	1	0	0
59632	3	12	1	20	19	19
59632	4	13	2	1	-1	1
59632	5	16	4	10	6	6
59632	6	20	5	10	5	5
59632	7	17	9	30	21	21
59632	8	11	21	30	9	9
59632	9	14	39	25	-14	14
59632	10	18	57	17	-40	40
59632	11	3	1	1	0	0
59632	12	9	1	8	7	7
59632	13	8	2	5	3	3
59632	14	2	2	3	1	1
59632	15	1	3	15	12	12
59632	16	6	5	50	45	45
59632	17	4	9	50	41	41
59632	18	7	23	70	47	47
59632	19	10	40	35	-5	5
59632	20	5	57	60	3	3
60766	1	4	1	5	4	4
60766	2	7	1	30	29	29
60766	3	5	1	50	49	49
60766	4	9	2	40	38	38
60766	5	10	4	30	26	26
60766	6	6	5	25	20	20
60766	7	8	9	20	11	11
60766	8	2	21	65	44	44
60766	9	3	39	60	21	21
60766	10	1	57	60	3	3
60766	11	13	1	5	4	4
60766	12	12	1	8	7	7
60766	13	19	2	10	8	8
60766	14	14	2	5	3	3
60766	15	17	3	40	37	37
60766	16	15	5	65	60	60
60766	17	16	9	50	41	41
60766	18	18	23	20	-3	3
60766	19	20	40	30	-10	10
60766	20	11	57	65	8	8
61790	1	19	1	1	0	0
61790	2	11	1	2	1	1
61790	3	15	1	23	22	22
61790	4	20	2	4	2	2
61790	5	13	4	10	6	6
61790	6	16	5	2	-3	3
61790	7	12	9	25	16	16
61790	8	18	21	50	29	29
61790	9	14	39	35	-4	4
61790	10	17	57	40	-17	17
61790	11	4	1	1	0	0
61790	12	10	1	10	9	9
61790	13	3	2	8	6	6
61790	14	6	2	0	-2	2
61790	15	7	3	40	37	37
61790	16	9	5	45	40	40
61790	17	2	9	10	1	1
61790	18	1	23	45	22	22
61790	19	5	40	30	-10	10
61790	20	8	57	20	-37	37
62374	1	4	1	60	59	59
62374	2	10	1	70	69	69
62374	3	3	1	60	59	59
62374	4	7	2	70	68	68
62374	5	5	4	50	46	46
62374	6	1	5	50	45	45
62374	7	8	9	70	61	61
62374	8	2	21	80	59	59
62374	9	9	39	70	31	31
62374	10	6	57	80	23	23
62374	11	11	1	20	19	19
62374	12	13	1	50	49	49
62374	13	20	2	50	48	48
62374	14	14	2	30	28	28
62374	15	16	3	40	37	37
62374	16	12	5	60	55	55
62374	17	17	9	60	51	51
62374	18	15	23	70	47	47
62374	19	19	40	70	30	30
62374	20	18	57	50	-7	7
62567	1	2	1	3	2	2
62567	2	9	1	10	9	9
62567	3	10	1	15	14	14
62567	4	1	2	3	1	1
62567	5	6	4	8	4	4
62567	6	4	5	10	5	5
62567	7	5	9	10	1	1
62567	8	3	21	50	29	29
62567	9	7	39	10	-29	29
62567	10	8	57	40	-17	17
62567	11	12	1	1	0	0
62567	12	14	1	2	1	1
62567	13	11	2	20	18	18
62567	14	16	2	5	3	3
62567	15	19	3	50	47	47
62567	16	20	5	30	25	25
62567	17	15	9	40	31	31
62567	18	18	23	50	27	27
62567	19	17	40	50	10	10
62567	20	13	57	40	-17	17
64595	1	17	1	3	2	2
64595	2	13	1	5	4	4
64595	3	20	1	6	5	5
64595	4	19	2	2	0	0
64595	5	14	4	15	11	11
64595	6	11	5	8	3	3
64595	7	18	9	10	1	1
64595	8	15	21	10	-11	11
64595	9	16	39	35	-4	4
64595	10	12	57	15	-42	42
64595	11	7	1	2	1	1
64595	12	8	1	2	1	1
64595	13	4	2	10	8	8
64595	14	5	2	2	0	0
64595	15	2	3	20	17	17
64595	16	9	5	20	15	15
64595	17	1	9	7	-2	2
64595	18	6	23	50	27	27
64595	19	3	40	35	-5	5
64595	20	10	57	25	-32	32
66422	1	4	1	10	9	9
66422	2	8	1	5	4	4
66422	3	1	1	30	29	29
66422	4	9	2	20	18	18
66422	5	3	4	10	6	6
66422	6	6	5	5	0	0
66422	7	2	9	10	1	1
66422	8	10	21	45	24	24
66422	9	5	39	5	-34	34
66422	10	7	57	25	-32	32
66422	11	11	1	5	4	4
66422	12	14	1	15	14	14
66422	13	16	2	30	28	28
66422	14	13	2	20	18	18
66422	15	20	3	5	2	2
66422	16	19	5	30	25	25
66422	17	12	9	25	16	16
66422	18	18	23	50	27	27
66422	19	17	40	10	-30	30
66422	20	15	57	3	-54	54
66662	1	13	1	6	5	5
66662	2	17	1	10	9	9
66662	3	20	1	7	6	6
66662	4	19	2	18	16	16
66662	5	15	4	15	11	11
66662	6	11	5	8	3	3
66662	7	16	9	30	21	21
66662	8	12	21	15	-6	6
66662	9	18	39	8	-31	31
66662	10	14	57	13	-44	44
66662	11	6	1	15	14	14
66662	12	1	1	4	3	3
66662	13	7	2	30	28	28
66662	14	4	2	4	2	2
66662	15	10	3	15	12	12
66662	16	2	5	15	10	10
66662	17	3	9	3	-6	6
66662	18	9	23	30	7	7
66662	19	5	40	30	-10	10
66662	20	8	57	5	-52	52
67213	1	12	1	50	49	49
67213	2	18	1	5	4	4
67213	3	14	1	50	49	49
67213	4	16	2	10	8	8
67213	5	20	4	10	6	6
67213	6	13	5	50	45	45
67213	7	15	9	50	41	41
67213	8	17	21	70	49	49
67213	9	19	39	20	-19	19
67213	10	11	57	3	-54	54
67213	11	5	1	10	9	9
67213	12	3	1	50	49	49
67213	13	8	2	10	8	8
67213	14	4	2	70	68	68
67213	15	1	3	50	47	47
67213	16	10	5	40	35	35
67213	17	2	9	20	11	11
67213	18	9	23	40	17	17
67213	19	6	40	50	10	10
67213	20	7	57	50	-7	7
67632	1	9	1	3	2	2
67632	2	1	1	2	1	1
67632	3	5	1	10	9	9
67632	4	10	2	5	3	3
67632	5	8	4	5	1	1
67632	6	6	5	3	-2	2
67632	7	3	9	50	41	41
67632	8	4	21	80	59	59
67632	9	7	39	6	-33	33
67632	10	2	57	5	-52	52
67632	11	19	1	3	2	2
67632	12	18	1	10	9	9
67632	13	20	2	5	3	3
67632	14	12	2	5	3	3
67632	15	15	3	10	7	7
67632	16	17	5	20	15	15
67632	17	13	9	5	-4	4
67632	18	11	23	15	-8	8
67632	19	14	40	10	-30	30
67632	20	16	57	10	-47	47
68209	1	12	1	15	14	14
68209	2	17	1	3	2	2
68209	3	19	1	15	14	14
68209	4	13	2	30	28	28
68209	5	14	4	5	1	1
68209	6	16	5	15	10	10
68209	7	11	9	40	31	31
68209	8	18	21	25	4	4
68209	9	15	39	20	-19	19
68209	10	20	57	45	-12	12
68209	11	3	1	10	9	9
68209	12	2	1	25	24	24
68209	13	9	2	10	8	8
68209	14	10	2	15	13	13
68209	15	1	3	40	37	37
68209	16	7	5	50	45	45
68209	17	8	9	60	51	51
68209	18	4	23	50	27	27
68209	19	5	40	35	-5	5
68209	20	6	57	50	-7	7
68576	1	18	1	3	2	2
68576	2	19	1	5	4	4
68576	3	20	1	15	14	14
68576	4	13	2	30	28	28
68576	5	11	4	6	2	2
68576	6	15	5	40	35	35
68576	7	17	9	45	36	36
68576	8	16	21	60	39	39
68576	9	14	39	4	-35	35
68576	10	12	57	7	-50	50
68576	11	9	1	1	0	0
68576	12	10	1	2	1	1
68576	13	5	2	8	6	6
68576	14	6	2	2	0	0
68576	15	7	3	4	1	1
68576	16	2	5	12	7	7
68576	17	8	9	12	3	3
68576	18	1	23	5	-18	18
68576	19	4	40	60	20	20
68576	20	3	57	18	-39	39
68673	1	5	1	4	3	3
68673	2	6	1	1	0	0
68673	3	1	1	7	6	6
68673	4	9	2	40	38	38
68673	5	8	4	3	-1	1
68673	6	3	5	6	1	1
68673	7	2	9	2	-7	7
68673	8	10	21	57	36	36
68673	9	7	39	30	-9	9
68673	10	4	57	8	-49	49
68673	11	16	1	2	1	1
68673	12	11	1	35	34	34
68673	13	18	2	5	3	3
68673	14	14	2	15	13	13
68673	15	19	3	15	12	12
68673	16	20	5	20	15	15
68673	17	13	9	25	16	16
68673	18	17	23	40	17	17
68673	19	12	40	35	-5	5
[truncated: 1,141 more rows]
